# Supplementary material for: Geospatial patterns and socioeconomic determinants of the global acute viral hepatitis burden
Source: Front Public Health. 2025 Jun 5;13:1581484. doi: 10.3389/fpubh.2025.1581484 (PMC12176882; doi:10.3389/fpubh.2025.1581484)
Supplement: Supplementary file 1 [file Supplementary_file_1.XLSX]

## Sheet: Supplementary data 1
location	sex	cause	measure	Overll difference	Aging	Population	Epidemiological change
Global	Both	Acute hepatitis	Incidence	-1.56136e+07	-36008182.15 (230.62%)	104098623.87 (-666.72%)	-83704060.85 (536.1%)
High SDI	Both	Acute hepatitis	Incidence	-891606	-1747900.43 (196.04%)	3603656.31 (-404.18%)	-2747361.68 (308.14%)
High-middle SDI	Both	Acute hepatitis	Incidence	-1.04083e+07	-6563876.15 (63.06%)	7287205.39 (-70.01%)	-11131669.78 (106.95%)
Middle SDI	Both	Acute hepatitis	Incidence	-1.71674e+07	-14837441.58 (86.43%)	29256202.54 (-170.42%)	-31586196.92 (183.99%)
Low-middle SDI	Both	Acute hepatitis	Incidence	-6.58842e+06	-12493436.26 (189.63%)	39799771.64 (-604.09%)	-33894756.07 (514.46%)
Low SDI	Both	Acute hepatitis	Incidence	1.94414e+07	-4142667.26 (-21.31%)	41578944.78 (213.87%)	-17994830.21 (-92.56%)

## Sheet: Supplementary data 2
Location	SDI	Rate of Incidence	Frontier Incidence	Effective difference	Effective difference rank (Age-standardized Incidence rank)
Afghanistan	0.3372	5096.39 (4440.81 to 5867.84)	3161.18	1935.21	172 (183)
Albania	0.70685	2937.55 (2771.27 to 3092.38)	1408.16	1529.39	141 (95)
Algeria	0.659501	3204.77 (3027.63 to 3375.76)	1847.02	1357.75	111 (120)
Andorra	0.869444	1259.63 (1154.28 to 1363.13)	924.79	334.83	24 (12)
Angola	0.453722	5255.82 (4501.43 to 5966.39)	2919.69	2336.12	185 (185)
Antigua and Barbuda	0.749887	2689.82 (2532.93 to 2848.02)	1365.63	1324.19	106 (67)
Argentina	0.723123	2253.09 (2085.35 to 2410.8)	1380.4	872.69	52 (41)
Armenia	0.701833	2921.5 (2731.07 to 3092.53)	1504.01	1417.5	123 (94)
Australia	0.844253	1769.43 (1622.34 to 1930.88)	924.79	844.64	49 (26)
Austria	0.853837	1372.44 (1265.13 to 1487.77)	923.96	448.48	30 (15)
Azerbaijan	0.694851	3512.8 (3305.76 to 3699.16)	1408.16	2104.64	178 (132)
Bangladesh	0.492421	3812.83 (3529.9 to 4074.53)	2822.81	990.02	65 (144)
Barbados	0.746749	2608.63 (2449.85 to 2766.48)	1362.46	1246.16	92 (58)
Belarus	0.784485	2304.11 (2131.81 to 2473.79)	935.77	1368.33	116 (43)
Belgium	0.853654	1421.93 (1326.76 to 1523.93)	925.62	496.31	33 (17)
Belize	0.610229	2941.8 (2789.32 to 3104.69)	2031.82	909.98	56 (96)
Benin	0.373487	4464.41 (4048.71 to 4921.46)	3000.67	1463.74	132 (172)
Bermuda	0.821365	2605.9 (2442.62 to 2752.85)	924.55	1681.34	154 (57)
Bhutan	0.473062	3172.68 (2953.77 to 3378.64)	2870.07	302.61	21 (118)
Bolivia (Plurinational State of)	0.599011	2963.1 (2827.5 to 3101.37)	2498.95	464.15	31 (99)
Bosnia and Herzegovina	0.723078	2207.34 (2039.48 to 2354.44)	1380.4	826.94	48 (39)
Botswana	0.642722	3731.81 (3454.35 to 4034.41)	1887.5	1844.31	166 (140)
Brazil	0.653044	2439.67 (2274.53 to 2584.74)	1626.03	813.64	45 (50)
Brunei Darussalam	0.810234	1883.96 (1712.13 to 2080.19)	928.08	955.89	62 (28)
Bulgaria	0.768151	2988.51 (2791.48 to 3208.95)	1030.86	1957.64	173 (102)
Burkina Faso	0.285118	4976.19 (4467.57 to 5567.66)	3682.93	1293.26	100 (182)
Burundi	0.289374	3865.8 (3606.22 to 4140.34)	3666	199.8	10 (147)
Cabo Verde	0.533535	4035.83 (3613.54 to 4534.18)	2744.35	1291.48	99 (155)
Cambodia	0.473621	3750.67 (3373.97 to 4178.6)	2876.77	873.9	53 (141)
Cameroon	0.479691	4297.76 (3922.38 to 4702.14)	2876.77	1420.99	126 (163)
Canada	0.873171	1456.71 (1332.22 to 1601.47)	925.07	531.64	37 (20)
Central African Republic	0.309168	5098.72 (4478.46 to 5754.37)	3628.19	1470.53	133 (184)
Chad	0.240436	5756.86 (4893.37 to 6586.84)	4155.29	1601.58	145 (193)
Chile	0.771515	2496.57 (2327.1 to 2654.01)	942.35	1554.22	144 (53)
China	0.72163	3301.09 (2985.1 to 3671.53)	1385.71	1915.37	170 (125)
Colombia	0.655443	2897.82 (2665.78 to 3121.42)	1637.72	1260.09	97 (93)
Comoros	0.475979	3964.9 (3618.55 to 4296.96)	2876.77	1088.13	75 (150)
Congo	0.583075	4338.38 (3873.74 to 4846.53)	2557.27	1781.11	164 (168)
Cook Islands	0.77911	2697.76 (2483.44 to 2904.4)	1020.52	1677.24	153 (69)
Costa Rica	0.70034	2750.07 (2594.89 to 2897.03)	1422.5	1327.57	107 (78)
Coted'Ivoire	0.425942	4402.59 (3953.11 to 4895.83)	2956.78	1445.82	129 (171)
Croatia	0.798341	2180.85 (2013.29 to 2340.18)	930.83	1250.02	93 (38)
Cuba	0.66873	2596.55 (2435.02 to 2753.86)	1526.84	1069.71	72 (55)
Cyprus	0.835631	1209.21 (1107.32 to 1313.39)	925.07	284.15	18 (9)
Czechia	0.82845	1905.65 (1768.25 to 2046.07)	923.96	981.69	64 (29)
Democratic People's Republic of Korea	0.569855	4014.04 (3483.5 to 4577.73)	2597.44	1416.6	122 (152)
Democratic Republic of the Congo	0.38318	5551.96 (4838.48 to 6284.67)	2998.94	2553.02	189 (190)
Denmark	0.896424	1121.19 (1032.86 to 1212.62)	922.06	199.13	9 (4)
Djibouti	0.487958	4103.12 (3748.35 to 4499.93)	2867.41	1235.71	90 (159)
Dominica	0.746967	2790.14 (2611.78 to 2954.79)	1371.61	1418.54	125 (86)
Dominican Republic	0.619388	3062.34 (2898.77 to 3225.48)	1911.73	1150.6	79 (108)
Ecuador	0.661017	2960.62 (2808.45 to 3106.28)	1608.09	1352.52	110 (98)
Egypt	0.606787	3485.16 (3211.69 to 3754.95)	2271.99	1213.17	84 (131)
El Salvador	0.563775	2853.4 (2696.46 to 3013.61)	2642.45	210.95	11 (91)
Equatorial Guinea	0.657857	3642.71 (3423.42 to 3872.56)	1618.15	2024.56	175 (137)
Eritrea	0.403864	4337.69 (3847.98 to 4808.32)	2977.47	1360.22	113 (167)
Estonia	0.844918	2148.87 (1977.99 to 2291.18)	925.07	1223.81	86 (36)
Eswatini	0.58546	3876.43 (3549.61 to 4220.06)	2555.05	1321.37	104 (148)
Ethiopia	0.358823	4496.9 (4041.77 to 4953.84)	2998.94	1497.96	137 (173)
Fiji	0.675052	2738.08 (2551.47 to 2942.74)	1528.73	1209.35	83 (74)
Finland	0.859831	994.71 (903.88 to 1087.45)	925.62	69.09	5 (3)
France	0.838365	1418.14 (1308.82 to 1522.65)	924.79	493.35	32 (16)
Gabon	0.634691	4070.1 (3719.05 to 4433.97)	1900.87	2169.23	182 (156)
Georgia	0.732474	3035.31 (2867.98 to 3186.18)	1375.13	1660.18	151 (106)
Ghana	0.56493	4597.99 (4111.85 to 5227.07)	2597.44	2000.56	174 (175)
Greece	0.791854	1747.14 (1603.89 to 1896.95)	931.71	815.43	46 (25)
Greenland	0.82621	1982.59 (1812.53 to 2165.5)	925.07	1057.52	71 (31)
Grenada	0.668993	2728.05 (2560.34 to 2888.42)	1817.92	910.13	57 (72)
Guam	0.803982	3183.06 (2956.08 to 3406.33)	930.51	2252.55	184 (119)
Guatemala	0.539972	3260.14 (3030.07 to 3497.57)	2685.73	574.41	40 (121)
Guinea	0.336401	5375.26 (4757.14 to 6087.06)	3246.13	2129.12	180 (187)
Guinea-Bissau	0.35311	5514.81 (4821.99 to 6244.36)	3005.02	2509.79	187 (189)
Guyana	0.650812	2965.24 (2788.34 to 3145.23)	1508.75	1456.48	131 (100)
Haiti	0.448278	3279.42 (3110.97 to 3464.84)	2924.8	354.62	25 (123)
Honduras	0.513037	2778.35 (2608.83 to 2947.73)	2778.35	0	2 (83)
Hungary	0.790755	2019.68 (1885.72 to 2143.91)	931.38	1088.3	76 (32)
Iceland	0.876362	933.17 (855.37 to 1009.72)	925.62	7.54	4 (2)
Indonesia	0.656868	3526.59 (3290.12 to 3776.89)	1608.09	1918.5	171 (133)
Iran (Islamic Republic of)	0.697207	2749.79 (2597.69 to 2898)	1427.27	1322.52	105 (77)
Iraq	0.662626	2976.76 (2823.06 to 3125.24)	1607.74	1369.02	117 (101)
Ireland	0.873754	1361.67 (1257.23 to 1478.24)	925.07	436.61	29 (14)
Israel	0.809012	1300.3 (1194.54 to 1401.24)	928.08	372.22	26 (13)
Italy	0.805774	1840.13 (1697.88 to 1990.23)	931.66	908.47	55 (27)
Jamaica	0.683263	2650.23 (2481.04 to 2822.21)	1599.42	1050.81	70 (63)
Japan	0.871242	1970.4 (1812.65 to 2132.21)	924.79	1045.61	69 (30)
Jordan	0.725307	3067.35 (2870.92 to 3278.35)	1380.4	1686.95	157 (109)
Kazakhstan	0.725144	2782.33 (2604.88 to 2937.06)	1385.71	1396.62	121 (85)
Kenya	0.523768	4013.41 (3676.4 to 4377.98)	2759.05	1254.36	95 (151)
Kiribati	0.527187	4308.22 (3918.21 to 4722.65)	2754.15	1554.07	143 (164)
Kuwait	0.846651	2626.05 (2473.91 to 2766.8)	923.96	1702.09	159 (61)
Kyrgyzstan	0.603979	3304.2 (3116.27 to 3502.36)	2100.5	1203.71	81 (126)
Lao People's Democratic Republic	0.489136	3297.61 (2953.18 to 3687.37)	2869.92	427.69	28 (124)
Latvia	0.830664	2133.82 (1964.37 to 2283.67)	924.79	1209.03	82 (35)
Lebanon	0.744746	3006.33 (2838.15 to 3173.98)	1364.55	1641.78	149 (104)
Lesotho	0.510393	4230.17 (3815.96 to 4664.52)	2811.77	1418.4	124 (162)
Liberia	0.352442	5611.78 (5019.55 to 6272.41)	3000.67	2611.11	190 (191)
Libya	0.725771	3015.64 (2840.59 to 3180.03)	1380.4	1635.24	148 (105)
Lithuania	0.856484	2176.11 (2008.7 to 2319.4)	923.96	1252.15	94 (37)
Luxembourg	0.884429	1221.28 (1121.27 to 1313.9)	923.96	297.32	20 (10)
Madagascar	0.400247	4312.18 (3863.46 to 4820.16)	2993.75	1318.43	103 (166)
Malawi	0.384554	4079.84 (3732.22 to 4462.29)	2993.75	1086.09	74 (157)
Malaysia	0.742524	2650.92 (2473.3 to 2821.18)	1375.13	1275.79	98 (64)
Maldives	0.650887	2546.95 (2348.58 to 2761.38)	1880.48	666.47	42 (54)
Mali	0.26858	4311.85 (3913.24 to 4744.49)	4049.56	262.29	15 (165)
Malta	0.801585	1430.53 (1319.85 to 1555.64)	931.93	498.59	34 (18)
Marshall Islands	0.574091	3810.81 (3522.14 to 4161.81)	2596.47	1214.34	85 (143)
Mauritania	0.498945	5692.63 (5027.82 to 6458.21)	2817.29	2875.34	193 (192)
Mauritius	0.71826	2641.81 (2410.25 to 2864.02)	1385.71	1256.1	96 (62)
Mexico	0.664575	2764.7 (2625.1 to 2910.5)	1847.02	917.68	59 (81)
Micronesia (Federated States of)	0.587535	2709.25 (2474.99 to 3002.69)	2554.68	154.57	8 (70)
Monaco	0.908263	1192.97 (1097.97 to 1295.06)	911.39	281.58	16 (6)
Mongolia	0.617622	4563.85 (4273.58 to 4850.97)	1910.72	2653.13	191 (174)
Montenegro	0.795801	2289.94 (2123.02 to 2458.04)	930.45	1359.48	112 (42)
Morocco	0.562698	3040.88 (2863.97 to 3220.5)	2644.11	396.77	27 (107)
Mozambique	0.326463	4699.53 (4189.22 to 5239.08)	3245.94	1453.59	130 (178)
Myanmar	0.533901	2739.3 (2548.98 to 2927.48)	2739.3	0	2 (75)
Namibia	0.617565	4091.23 (3740.27 to 4476.49)	1908.68	2182.55	183 (158)
Nauru	0.625178	3130.42 (2834.73 to 3420.3)	1905.62	1224.8	87 (113)
Nepal	0.433175	3271.47 (3079.66 to 3460.99)	2946.08	325.39	22 (122)
Netherlands	0.888464	1159.35 (1071.7 to 1253.44)	911.39	247.97	13 (5)
New Zealand	0.849442	1553.63 (1416.47 to 1696.57)	923.96	629.67	41 (23)
Nicaragua	0.523958	2835.63 (2703.19 to 2983.25)	2759.05	76.58	6 (90)
Niger	0.168073	5441.18 (4663.71 to 6180.24)	4758.02	683.16	43 (188)
Nigeria	0.503391	5332.86 (4785.63 to 5953.57)	2815.45	2517.42	188 (186)
Niue	0.726222	2712.76 (2489.34 to 2948.08)	1380.4	1332.37	108 (71)
North Macedonia	0.75063	2401.08 (2225.09 to 2570.5)	1364.55	1036.53	67 (48)
Northern Mariana Islands	0.771535	3687.82 (3403.27 to 3984.36)	1023.03	2664.79	192 (139)
Norway	0.916133	1251.06 (1155.45 to 1347.68)	920.88	330.19	23 (11)
Oman	0.773392	3150.93 (2943.86 to 3380.46)	1023.03	2127.91	179 (115)
Pakistan	0.504029	3838.54 (3403.51 to 4292.39)	2813	1025.55	66 (146)
Palau	0.754047	3097.33 (2838.53 to 3383.42)	1342.73	1754.6	161 (111)
Panama	0.708865	2762.33 (2613.34 to 2915)	1417.72	1344.61	109 (80)
Papua New Guinea	0.417797	4372.46 (3909.9 to 4932.29)	2949.45	1423.01	127 (170)
Paraguay	0.635718	2440.27 (2257.54 to 2614.73)	1895.66	544.61	39 (51)
Peru	0.662054	3146.29 (2970.66 to 3316.33)	1621.51	1524.78	140 (114)
Philippines	0.651219	3597.59 (3233.13 to 4037.03)	1693.67	1903.92	168 (136)
Poland	0.812043	2067.57 (1913.72 to 2212.92)	928.08	1139.49	78 (33)
Portugal	0.744152	1536.83 (1415.7 to 1667.46)	1385.71	151.12	7 (22)
Puerto Rico	0.825526	2596.62 (2441.03 to 2747.19)	924.79	1671.83	152 (56)
Qatar	0.846861	3077.13 (2902.02 to 3246.7)	925.07	2152.06	181 (110)
Republic of Korea	0.886675	2461.32 (2276.59 to 2646.91)	924.79	1536.53	142 (52)
Republic of Moldova	0.732215	2878.05 (2640.07 to 3135.15)	1385.71	1492.33	136 (92)
Romania	0.768454	2389.56 (2194.34 to 2622.61)	946.05	1443.51	128 (47)
Russian Federation	0.808536	2405.68 (2241.41 to 2554.27)	930.83	1474.85	134 (49)
Rwanda	0.435589	3804.72 (3480.86 to 4141.89)	2946.08	858.64	50 (142)
Saint Kitts and Nevis	0.754987	2728.17 (2557.27 to 2886.35)	1362.98	1365.19	114 (73)
Saint Lucia	0.67251	2766.69 (2585.7 to 2941.79)	1527.92	1238.77	91 (82)
Saint Vincent and the Grenadines	0.637196	2801.41 (2620.99 to 2969.39)	1900.87	900.54	54 (87)
Samoa	0.593393	3448.57 (3156.06 to 3815.01)	2535.89	912.68	58 (129)
San Marino	0.888005	1193.18 (1095.8 to 1294.21)	911.39	281.79	17 (7)
Sao Tome and Principe	0.505414	4718.89 (4262.73 to 5225.87)	2816.88	1902.01	167 (179)
Saudi Arabia	0.815143	2835.13 (2653.15 to 3002.78)	928.08	1907.05	169 (89)
Senegal	0.408054	4609.54 (4057.1 to 5199.29)	2977.47	1632.08	147 (176)
Serbia	0.792416	2741.36 (2573.23 to 2903)	931.2	1810.15	165 (76)
Seychelles	0.730151	2677.04 (2445.8 to 2907.15)	1371.61	1305.43	102 (66)
Sierra Leone	0.358666	4647.99 (4115.66 to 5266.19)	2997.21	1650.78	150 (177)
Singapore	0.856098	2081.71 (1917.24 to 2248.58)	924.79	1156.92	80 (34)
Slovakia	0.810611	2318 (2141.26 to 2481.85)	928.08	1389.92	119 (45)
Slovenia	0.842431	2316.3 (2152.83 to 2475.94)	924.79	1391.51	120 (44)
Solomon Islands	0.42936	3679.62 (3252.8 to 4143.61)	2951.13	728.48	44 (138)
South Africa	0.679627	3112.55 (2915.63 to 3312.14)	1603.26	1509.29	138 (112)
South Sudan	0.278371	4727.99 (4210.08 to 5236.97)	3685.87	1042.12	68 (181)
Spain	0.769284	1571.78 (1442.19 to 1714.27)	1067.21	504.56	35 (24)
Suriname	0.633666	2833.97 (2665.07 to 2999.57)	1900.87	933.1	60 (88)
Sweden	0.88688	911.39 (832.98 to 990.93)	911.39	0	2 (1)
Switzerland	0.933059	1203.72 (1098.66 to 1310.62)	911.39	292.34	19 (8)
Syrian Arab Republic	0.623004	3422.18 (3219.8 to 3611.68)	1900.87	1521.32	139 (128)
Taiwan (Province of China)	0.874747	2953.61 (2693.97 to 3262.64)	925.07	2028.55	176 (97)
Tajikistan	0.541511	3477.71 (3281.86 to 3684.32)	2653.14	824.57	47 (130)
Thailand	0.682548	2610.25 (2387.45 to 2826.87)	1485.8	1124.45	77 (59)
Timor-Leste	0.444668	3153.37 (2845.47 to 3481.37)	2928.55	224.82	12 (116)
Togo	0.408534	4719.04 (4183.71 to 5233.84)	2964.3	1754.74	162 (180)
Tokelau	0.686426	3167.23 (2891.03 to 3467.55)	1484.65	1682.57	155 (117)
Tonga	0.62635	3586.84 (3309.79 to 3885.54)	1900.87	1685.97	156 (135)
Trinidad and Tobago	0.768763	2656.62 (2481.42 to 2812.86)	1047.02	1609.61	146 (65)
Tunisia	0.682432	3004.5 (2830.44 to 3179.55)	1515.87	1488.63	135 (103)
Turkey	0.712693	2778.68 (2599.95 to 2936.49)	1413.42	1365.26	115 (84)
Turkmenistan	0.682161	3334.84 (3160.65 to 3524.29)	1603.66	1731.18	160 (127)
Tuvalu	0.576621	3566.5 (3223.34 to 3970.15)	2597.11	969.38	63 (134)
Uganda	0.423261	4340.91 (3930.53 to 4779.86)	2958.29	1382.62	118 (169)
Ukraine	0.760774	2321.6 (2150.6 to 2468.89)	1095.04	1226.56	88 (46)
United Arab Emirates	0.849318	2691.48 (2536.16 to 2844.52)	924.79	1766.69	163 (68)
United Kingdom	0.859	1443.78 (1339.27 to 1549.21)	925.07	518.71	36 (19)
United Republic of Tanzania	0.446568	4028.39 (3732.23 to 4334)	2943.56	1084.83	73 (154)
United States Virgin Islands	0.821831	2619.01 (2461.72 to 2783.46)	925.85	1693.16	158 (60)
United States of America	0.862448	1465.13 (1354.69 to 1569.23)	924.79	540.34	38 (21)
Uruguay	0.719283	2245.89 (2080.24 to 2406.52)	1378.62	867.27	51 (40)
Uzbekistan	0.662622	4027.2 (3717.4 to 4341.27)	1618.06	2409.14	186 (153)
Vanuatu	0.473101	3819.48 (3469.22 to 4226.18)	2871.74	947.74	61 (145)
Venezuela (Bolivarian Republic of)	0.596513	2755.96 (2601.97 to 2915.02)	2506.5	249.46	14 (79)
Viet Nam	0.627934	3940.09 (3535.65 to 4379.48)	1900.87	2039.22	177 (149)
Yemen	0.450376	4131.61 (3779.15 to 4510.72)	2904.06	1227.55	89 (161)
Zambia	0.505949	4113.96 (3833.9 to 4410.11)	2813.68	1300.27	101 (160)
Zimbabwe	0.473819	5871.68 (5045.07 to 6741.3)	2874.26	2997.43	194 (194)

## Sheet: Supplementary data 3
location	sex	cause	measure	Overll difference	Aging	Population	Epidemiological change
Global	Both	Acute hepatitis A	Incidence	-1.25684e+07	-33593690.84 (267.29%)	67544256.12 (-537.41%)	-46518969.46 (370.13%)
High SDI	Both	Acute hepatitis A	Incidence	286879	-1693278.05 (-590.24%)	2251758.23 (784.92%)	-271601 (-94.67%)
High-middle SDI	Both	Acute hepatitis A	Incidence	-4.29768e+06	-5976758.74 (139.07%)	4112640.15 (-95.69%)	-2433559.41 (56.62%)
Middle SDI	Both	Acute hepatitis A	Incidence	-9.6604e+06	-14534861.93 (150.46%)	17541918.82 (-181.59%)	-12667457.96 (131.13%)
Low-middle SDI	Both	Acute hepatitis A	Incidence	-1.02541e+07	-12402016 (120.95%)	28997355.53 (-282.79%)	-26849412.57 (261.84%)
Low SDI	Both	Acute hepatitis A	Incidence	1.13531e+07	-4263272.49 (-37.55%)	28653662.35 (252.39%)	-13037305.17 (-114.83%)

## Sheet: Supplementary data 4
Location	SDI	Rate of Incidence	Frontier Incidence	Effective difference	Effective difference rank (Age-standardized Incidence rank)
Albania	0.70685	2403.14 (2257.25 to 2569.46)	895.22	1507.92	184 (130)
Algeria	0.659501	2337.26 (2196.84 to 2465.87)	1003.55	1333.71	162 (114)
American Samoa	0.723728	1965.1 (1812.92 to 2122.31)	891.07	1074.03	111 (63)
Andorra	0.869444	955.22 (862.82 to 1045.27)	601.26	353.97	22 (10)
Angola	0.453722	2449.68 (2310.01 to 2602.06)	1991.83	457.85	28 (140)
Antigua and Barbuda	0.749887	2213.82 (2062.02 to 2356.49)	886.39	1327.43	161 (94)
Argentina	0.723123	2023.43 (1869.47 to 2179.55)	905.12	1118.31	121 (75)
Armenia	0.701833	2100.85 (1949 to 2252.08)	914.88	1185.97	135 (79)
Australia	0.844253	1211.55 (1105.59 to 1323.65)	606.53	605.03	56 (23)
Austria	0.853837	1087.5 (989.26 to 1190.01)	606.96	480.54	35 (16)
Azerbaijan	0.694851	2342.72 (2197.58 to 2491.85)	900.24	1442.48	176 (115)
Bahamas	0.805021	2190.73 (2038.32 to 2350.47)	613.89	1576.84	191 (90)
Bahrain	0.753043	2259.31 (2125.2 to 2394.25)	892.63	1366.68	167 (102)
Bangladesh	0.492421	2610.81 (2368.88 to 2842.51)	1462.14	1148.67	128 (169)
Barbados	0.746749	2162.68 (2001.67 to 2310.94)	889.51	1273.17	155 (86)
Belarus	0.784485	1970.52 (1808.23 to 2126.76)	630.25	1340.27	164 (64)
Belgium	0.853654	1110.28 (1016.16 to 1210.54)	607.6	502.68	41 (19)
Belize	0.610229	2383.72 (2250.77 to 2523.51)	1353.7	1030.01	103 (125)
Benin	0.373487	2595.74 (2421.32 to 2785.11)	2099.67	496.07	39 (166)
Bermuda	0.821365	2159.63 (2012.35 to 2296.81)	611.53	1548.09	188 (84)
Bhutan	0.473062	2371.78 (2204.42 to 2543.89)	1900.98	470.8	33 (122)
Bolivia (Plurinational State of)	0.599011	2448.6 (2316.2 to 2583.62)	1353.9	1094.7	118 (139)
Bosnia and Herzegovina	0.723078	1644.36 (1495.15 to 1785.31)	895.75	748.61	75 (40)
Botswana	0.642722	2574.61 (2395.08 to 2755.35)	1353.18	1221.43	142 (163)
Brazil	0.653044	1975.42 (1839.51 to 2108.64)	951.81	1023.62	99 (65)
Brunei Darussalam	0.810234	1254.57 (1135.05 to 1378.39)	612.91	641.66	62 (28)
Bulgaria	0.768151	2366.88 (2204.29 to 2518.66)	709.1	1657.77	196 (121)
Burkina Faso	0.285118	2679.08 (2472.89 to 2899.73)	2343.98	335.1	13 (176)
Burundi	0.289374	2703.71 (2510.03 to 2896)	2511.59	192.12	11 (183)
Cabo Verde	0.533535	2456.75 (2323.34 to 2606.48)	1373.52	1083.22	115 (144)
Cambodia	0.473621	2296.32 (2097.16 to 2505.11)	1822.99	473.33	34 (110)
Cameroon	0.479691	2530.17 (2377.99 to 2699.31)	1612.37	917.8	87 (157)
Canada	0.873171	953.1 (860.7 to 1056.49)	606.96	346.15	18 (7)
Central African Republic	0.309168	2556.38 (2400.02 to 2713.08)	2152.16	404.22	24 (160)
Chad	0.240436	3153.37 (2742.79 to 3648.88)	2579.42	573.95	51 (196)
Chile	0.771515	2152.2 (1987.73 to 2308.58)	713.84	1438.36	175 (83)
Colombia	0.655443	2266.86 (2115.84 to 2419.35)	1064.49	1202.37	137 (105)
Comoros	0.475979	2689.81 (2487.67 to 2882.05)	1518.78	1171.03	132 (180)
Congo	0.583075	2454.55 (2321.72 to 2594.41)	1352.92	1101.63	119 (142)
Cook Islands	0.77911	1941.19 (1782.24 to 2097.17)	626.07	1315.12	158 (60)
Costa Rica	0.70034	2390.92 (2249.95 to 2540.19)	912.34	1478.58	182 (126)
Coted'Ivoire	0.425942	2551.21 (2395.2 to 2728.51)	2016.33	534.88	46 (159)
Croatia	0.798341	1566.4 (1423.9 to 1708)	613.02	953.39	94 (37)
Cuba	0.66873	2206.99 (2054.36 to 2364.12)	953.76	1253.23	148 (93)
Cyprus	0.835631	907.57 (814.05 to 1002.75)	606.63	300.93	12 (5)
Czechia	0.82845	1438.81 (1312.95 to 1575.96)	609.54	829.27	79 (33)
Democratic People's Republic of Korea	0.569855	1793.26 (1639.58 to 1943.92)	1354.49	438.78	27 (45)
Democratic Republic of the Congo	0.38318	2463.61 (2332.43 to 2601.19)	2037.39	426.22	26 (145)
Denmark	0.896424	749.96 (678.6 to 826.27)	607.6	142.36	8 (4)
Djibouti	0.487958	2674.33 (2487.84 to 2857.63)	1473.38	1200.95	136 (173)
Dominica	0.746967	2263.61 (2116.26 to 2414.41)	886.39	1377.22	168 (103)
Dominican Republic	0.619388	2407.52 (2262.02 to 2549.35)	1353.11	1054.4	107 (132)
Ecuador	0.661017	2440.1 (2305.48 to 2583.59)	986.31	1453.79	179 (138)
Egypt	0.606787	2322.39 (2181.39 to 2480.31)	1354.03	968.36	95 (113)
El Salvador	0.563775	2475.48 (2331.66 to 2615.81)	1353.8	1121.68	123 (148)
Equatorial Guinea	0.657857	2398.04 (2262.88 to 2541.71)	934.4	1463.64	181 (128)
Eritrea	0.403864	2811.3 (2548.46 to 3054.65)	2018.78	792.52	77 (191)
Estonia	0.844918	1767.44 (1613.52 to 1910.2)	607.6	1159.84	131 (44)
Eswatini	0.58546	2615.02 (2420.61 to 2801.93)	1353.7	1261.32	151 (170)
Ethiopia	0.358823	2741.47 (2397.05 to 3105.95)	2081.33	660.14	64 (189)
Fiji	0.675052	2013.54 (1864.3 to 2163.34)	943.87	1069.68	108 (71)
Finland	0.859831	601.26 (544.74 to 657.57)	601.26	0	2 (1)
France	0.838365	1157.5 (1051.87 to 1256.97)	607.6	549.89	49 (22)
Gabon	0.634691	2382.74 (2250.33 to 2516.49)	1352.92	1029.82	102 (124)
Gambia	0.409714	2510 (2355.48 to 2652.8)	2026.35	483.66	36 (156)
Georgia	0.732474	2285.9 (2140.35 to 2431.46)	890.55	1395.35	170 (108)
Germany	0.902957	944.25 (849.93 to 1037.47)	606.22	338.03	14 (6)
Ghana	0.56493	2610.6 (2424.15 to 2810.94)	1353.9	1256.7	149 (168)
Greece	0.791854	1301.13 (1181.13 to 1424.42)	613.47	687.66	68 (29)
Greenland	0.82621	1482.9 (1354.78 to 1623.8)	605.67	877.23	84 (35)
Grenada	0.668993	2223.12 (2068.93 to 2363.04)	953.76	1269.36	154 (96)
Guam	0.803982	1934.07 (1774.5 to 2082.42)	612.91	1321.16	160 (57)
Guatemala	0.539972	2651.29 (2459.28 to 2845.77)	1354.06	1297.23	156 (171)
Guinea	0.336401	2839.57 (2576.01 to 3180.36)	2139.51	700.06	69 (192)
Guinea-Bissau	0.35311	2948.65 (2634.67 to 3317.14)	2078.7	869.95	83 (195)
Guyana	0.650812	2321.55 (2160.1 to 2478.04)	1002	1319.56	159 (112)
Haiti	0.448278	2475.41 (2333.88 to 2631.74)	1978.98	496.43	40 (147)
Honduras	0.513037	2319.57 (2162.42 to 2471.32)	1462.14	857.43	82 (111)
Hungary	0.790755	1352.57 (1234.16 to 1468.51)	613.89	738.68	74 (30)
Iceland	0.876362	631.45 (569.02 to 698.97)	603.46	27.99	4 (2)
India	0.575402	2455.77 (2249.17 to 2657.28)	1353.11	1102.66	120 (143)
Indonesia	0.656868	2264.86 (2094.82 to 2438.6)	1289.86	975	96 (104)
Iran (Islamic Republic of)	0.697207	2118.43 (1989.34 to 2243.57)	914.88	1203.55	138 (80)
Iraq	0.662626	2407.08 (2264.46 to 2554.64)	959.44	1447.64	177 (131)
Ireland	0.873754	1094.52 (994.24 to 1196.84)	604.5	490.02	37 (17)
Israel	0.809012	1109.19 (1006.62 to 1203.52)	613.89	495.3	38 (18)
Italy	0.805774	1435.08 (1318.42 to 1556.98)	612.91	822.17	78 (32)
Jamaica	0.683263	2167.33 (2014.89 to 2325.66)	905.12	1262.21	152 (88)
Japan	0.871242	1122.33 (1019.69 to 1224.96)	609.54	512.79	43 (20)
Jordan	0.725307	2362.97 (2230.62 to 2510.15)	905.12	1457.85	180 (119)
Kazakhstan	0.725144	2150.64 (1987.88 to 2296.83)	886.39	1264.26	153 (82)
Kenya	0.523768	2608.73 (2365.45 to 2855.8)	1429.73	1178.99	134 (167)
Kiribati	0.527187	2488.08 (2307.98 to 2694.76)	1394.13	1093.95	117 (152)
Kuwait	0.846651	2241.35 (2095.3 to 2375.96)	606.63	1634.71	193 (99)
Lao People's Democratic Republic	0.489136	1995.25 (1835.73 to 2162.7)	1465.89	529.36	44 (68)
Latvia	0.830664	1834.09 (1677.43 to 1987.29)	605.67	1228.43	146 (53)
Lebanon	0.744746	2220.86 (2084.4 to 2359.4)	886.39	1334.47	163 (95)
Lesotho	0.510393	2684.88 (2438.77 to 2918.78)	1461.12	1223.77	143 (177)
Liberia	0.352442	2696.54 (2468.12 to 2926.32)	2099.67	596.87	55 (181)
Libya	0.725771	2291.63 (2158.48 to 2432.33)	895.75	1395.88	171 (109)
Lithuania	0.856484	1829.77 (1674.16 to 1984.54)	605.67	1224.1	144 (52)
Luxembourg	0.884429	956.42 (862.55 to 1046.63)	604.56	351.86	20 (11)
Madagascar	0.400247	2674.89 (2481.25 to 2878.43)	2037.82	637.07	61 (174)
Malawi	0.384554	2721.51 (2508.42 to 2916.79)	2037.82	683.69	67 (186)
Malaysia	0.742524	1815.9 (1660.29 to 1973.57)	892.63	923.27	89 (48)
Maldives	0.650887	1870.99 (1717.42 to 2026.63)	1018.73	852.26	80 (55)
Mali	0.26858	2559.56 (2398.22 to 2734.04)	2515.71	43.85	5 (161)
Malta	0.801585	1219.21 (1108.41 to 1341.81)	612.14	607.06	57 (25)
Marshall Islands	0.574091	2432.46 (2290.5 to 2596.01)	1354.03	1078.43	114 (137)
Mauritania	0.498945	2678.54 (2456.63 to 2908.09)	1460.02	1218.52	140 (175)
Mauritius	0.71826	1804.28 (1638.84 to 1961.25)	895.02	909.25	86 (46)
Mexico	0.664575	2423.94 (2290.22 to 2562.78)	994.85	1429.09	174 (134)
Micronesia (Federated States of)	0.587535	1425.56 (1310.22 to 1540.29)	1354.01	71.55	7 (31)
Monaco	0.908263	954.21 (858.34 to 1048.93)	601.26	352.96	21 (8)
Mongolia	0.617622	2394.66 (2253.47 to 2542.19)	1353.31	1041.35	105 (127)
Montenegro	0.795801	1823.52 (1666.94 to 1982.23)	613.31	1210.21	139 (51)
Morocco	0.562698	2346.52 (2202.87 to 2496.48)	1354.06	992.46	97 (117)
Mozambique	0.326463	2688.18 (2493.52 to 2868.4)	2157.19	530.98	45 (178)
Myanmar	0.533901	1930 (1770.69 to 2085.37)	1384.45	545.55	47 (56)
Namibia	0.617565	2579.11 (2400.1 to 2752.42)	1353.83	1225.28	145 (165)
Nauru	0.625178	1996.81 (1835.2 to 2159.62)	1354.49	642.32	63 (69)
Nepal	0.433175	2473.8 (2308.14 to 2642.21)	2007.34	466.45	30 (146)
Netherlands	0.888464	954.26 (869.59 to 1050.08)	609.54	344.72	16 (9)
New Zealand	0.849442	1074.8 (969.38 to 1178.53)	608.25	466.55	31 (14)
Nicaragua	0.523958	2480.8 (2346.76 to 2629.86)	1394.13	1086.67	116 (149)
Niger	0.168073	2796.48 (2529.93 to 3087.87)	2608.73	187.74	10 (190)
Nigeria	0.503391	2498.34 (2326.32 to 2688.81)	1459.08	1039.26	104 (153)
Niue	0.726222	1962.5 (1810.5 to 2111.76)	886.39	1076.12	112 (62)
North Macedonia	0.75063	1810.27 (1651.34 to 1967.54)	891.07	919.2	88 (47)
Northern Mariana Islands	0.771535	1942.14 (1782.58 to 2097.75)	763.44	1178.7	133 (61)
Norway	0.916133	1027.64 (926.54 to 1121.57)	607.47	420.17	25 (13)
Oman	0.773392	2416.11 (2260.18 to 2584.06)	709.1	1707	197 (133)
Pakistan	0.504029	2721.33 (2348.07 to 3149.69)	1460.31	1261.01	150 (185)
Palau	0.754047	2029.84 (1868.66 to 2184.33)	889.13	1140.71	126 (76)
Palestine	0.631012	2482.48 (2318.87 to 2645.33)	1354.09	1128.39	125 (150)
Panama	0.708865	2452.08 (2307.33 to 2595.8)	912.34	1539.74	187 (141)
Papua New Guinea	0.417797	2357.13 (2199.03 to 2515.44)	2018.78	338.34	15 (118)
Paraguay	0.635718	1937.8 (1789.25 to 2079.03)	1353.9	583.9	53 (59)
Peru	0.662054	2427.42 (2292.5 to 2554.61)	934.4	1493.01	183 (135)
Philippines	0.651219	1850.12 (1714.94 to 1991.25)	951.81	898.32	85 (54)
Poland	0.812043	1625.77 (1487.88 to 1762.2)	611.93	1013.84	98 (39)
Portugal	0.744152	1244.56 (1129.24 to 1363.11)	898.87	345.69	17 (27)
Puerto Rico	0.825526	2160.36 (2008.41 to 2310.09)	611.93	1548.43	189 (85)
Qatar	0.846861	2250.23 (2111.31 to 2385.79)	605.67	1644.56	195 (101)
Republic of Korea	0.886675	1547.55 (1402.07 to 1687.8)	606.78	940.77	93 (36)
Republic of Moldova	0.732215	2013.17 (1860.62 to 2169.43)	892.63	1120.54	122 (70)
Romania	0.768454	1618.17 (1477.02 to 1752.04)	905.12	713.06	71 (38)
Rwanda	0.435589	2723.81 (2522.62 to 2928.71)	2007.34	716.47	72 (187)
Saint Kitts and Nevis	0.754987	2204.4 (2042.24 to 2362.24)	894.46	1309.94	157 (91)
Saint Lucia	0.67251	2225.18 (2065.62 to 2379.91)	1004.1	1221.09	141 (97)
Saint Vincent and the Grenadines	0.637196	2276.59 (2118.59 to 2426.55)	1353.18	923.41	90 (106)
Samoa	0.593393	1937.25 (1769.2 to 2098.02)	1354.25	583	52 (58)
San Marino	0.888005	957.57 (865.86 to 1048.52)	606.78	350.8	19 (12)
Sao Tome and Principe	0.505414	2484.84 (2352.74 to 2635.67)	1458.69	1026.15	100 (151)
Saudi Arabia	0.815143	2023.26 (1871.74 to 2163.82)	611.63	1411.62	172 (74)
Senegal	0.408054	2571.45 (2387.64 to 2749.14)	2018.78	552.67	50 (162)
Serbia	0.792416	2226.74 (2069.6 to 2378.18)	613.37	1613.36	192 (98)
Seychelles	0.730151	1817.12 (1656.82 to 1989.83)	892.63	924.48	91 (49)
Sierra Leone	0.358666	2688.59 (2487.2 to 2918.25)	2081.33	607.27	58 (179)
Singapore	0.856098	1213.99 (1097.97 to 1340.15)	605.67	608.32	59 (24)
Slovakia	0.810611	1761.16 (1600.86 to 1915.81)	611.04	1150.12	129 (43)
Somalia	0.0776881	3411.21 (2865.71 to 3956.15)	3411.21	0	2 (197)
South Africa	0.679627	2427.76 (2244.57 to 2618.27)	911.8	1515.96	185 (136)
South Sudan	0.278371	2851.05 (2563.48 to 3122.13)	2386.99	464.06	29 (194)
Spain	0.769284	1144.31 (1041.96 to 1252.28)	763.44	380.88	23 (21)
Sri Lanka	0.701535	1465.5 (1342.53 to 1607.23)	919.76	545.74	48 (34)
Sudan	0.54195	2711.88 (2487.17 to 2934.3)	1353.31	1358.57	166 (184)
Suriname	0.633666	2282.95 (2134.69 to 2434.25)	1353.9	929.06	92 (107)
Sweden	0.88688	669.33 (597.77 to 738.77)	604.2	65.13	6 (3)
Syrian Arab Republic	0.623004	2379.96 (2232.29 to 2521.45)	1352.92	1027.04	101 (123)
Taiwan (Province of China)	0.874747	1681.19 (1526.36 to 1840.36)	607.6	1073.58	110 (41)
Tajikistan	0.541511	2505.3 (2383.42 to 2645.06)	1353.31	1151.99	130 (155)
Thailand	0.682548	1690.87 (1541.26 to 1859.15)	918.48	772.39	76 (42)
Timor-Leste	0.444668	1978.98 (1819.21 to 2135.95)	1978.98	0	2 (66)
Togo	0.408534	2533.97 (2380.18 to 2697.55)	2023.83	510.15	42 (158)
Tokelau	0.686426	1990.02 (1836.51 to 2133.86)	916.47	1073.55	109 (67)
Tonga	0.62635	2206.16 (2033.4 to 2380.66)	1353.8	852.36	81 (92)
Trinidad and Tobago	0.768763	2146.68 (1990.69 to 2295.02)	756.33	1390.34	169 (81)
Tunisia	0.682432	2344.23 (2211.4 to 2487.33)	918.48	1425.74	173 (116)
Turkey	0.712693	2076.79 (1929.94 to 2213.57)	934.4	1142.38	127 (78)
Turkmenistan	0.682161	2364.81 (2230.65 to 2519.39)	916.47	1448.34	178 (120)
Tuvalu	0.576621	2016.43 (1862.39 to 2164.59)	1354.09	662.33	65 (72)
Uganda	0.423261	2739.7 (2505.09 to 2958.86)	2018.78	720.92	73 (188)
Ukraine	0.760774	1820.39 (1673.13 to 1957.69)	742.72	1077.67	113 (50)
United Arab Emirates	0.849318	2249.31 (2103.33 to 2393.56)	606.15	1643.16	194 (100)
United Kingdom	0.859	1076.19 (977.58 to 1173.06)	607.6	468.58	32 (15)
United Republic of Tanzania	0.446568	2653.9 (2480.1 to 2831.28)	1980.58	673.32	66 (172)
United States Virgin Islands	0.821831	2167.77 (2009.52 to 2320.49)	608.43	1559.34	190 (89)
United States of America	0.862448	1241.44 (1126.57 to 1346.85)	605.67	635.77	60 (26)
Uruguay	0.719283	2021.14 (1859 to 2179.23)	895.75	1125.39	124 (73)
Uzbekistan	0.662622	2498.91 (2364.84 to 2652.1)	974.7	1524.21	186 (154)
Vanuatu	0.473101	2163.13 (2006.09 to 2309.36)	1978.98	184.15	9 (87)
Venezuela (Bolivarian Republic of)	0.596513	2401.28 (2255.73 to 2550.82)	1354.49	1046.8	106 (129)
Viet Nam	0.627934	2057.31 (1882.48 to 2209.06)	1353.96	703.35	70 (77)
Yemen	0.450376	2578.63 (2389.64 to 2769.13)	1985.4	593.23	54 (164)
Zambia	0.505949	2698.53 (2497.33 to 2887.91)	1458.61	1239.92	147 (182)
Zimbabwe	0.473819	2844.75 (2567.53 to 3157.42)	1490.17	1354.58	165 (193)

## Sheet: Supplementary data 5
location	sex	cause	measure	Overll difference	Aging	Population	Epidemiological change
Global	Both	Acute hepatitis B	Incidence	-8.13562e+06	481951.87 (-5.92%)	27193911.49 (-334.26%)	-35811487.56 (440.18%)
High SDI	Both	Acute hepatitis B	Incidence	-1.4463e+06	-46986.17 (3.25%)	964443.47 (-66.68%)	-2363753.23 (163.43%)
High-middle SDI	Both	Acute hepatitis B	Incidence	-5.75603e+06	4441.39 (-0.08%)	2477437.27 (-43.04%)	-8237908.68 (143.12%)
Middle SDI	Both	Acute hepatitis B	Incidence	-7.82328e+06	1161542.46 (-14.85%)	9062548.91 (-115.84%)	-18047368.67 (230.69%)
Low-middle SDI	Both	Acute hepatitis B	Incidence	1.50657e+06	859440.75 (57.05%)	7260980.86 (481.95%)	-6613852.95 (-439%)
Low SDI	Both	Acute hepatitis B	Incidence	5.38855e+06	338624.42 (6.28%)	9700744.13 (180.03%)	-4650817.98 (-86.31%)

## Sheet: Supplementary data 6
Location	SDI	Rate of Incidence	Frontier Incidence	Effective difference	Effective difference rank (Age-standardized Incidence rank)
Afghanistan	0.3372	1006.32 (817.87 to 1218.78)	497.49	508.83	115 (140)
Algeria	0.659501	649.77 (541.76 to 764.21)	101.09	548.69	120 (115)
American Samoa	0.723728	877.87 (678.88 to 1107.6)	103.12	774.75	134 (128)
Andorra	0.869444	182.85 (127.02 to 253.42)	71.07	111.78	47 (33)
Angola	0.453722	2306.5 (1582.66 to 2987.41)	166.46	2140.04	186 (184)
Antigua and Barbuda	0.749887	174.27 (123.78 to 228.34)	102.1	72.16	28 (30)
Argentina	0.723123	147.9 (119.25 to 185.43)	103.63	44.27	16 (19)
Armenia	0.701833	440.26 (354.2 to 536.98)	104.14	336.12	88 (85)
Australia	0.844253	382.85 (279.38 to 508.38)	89.14	293.71	83 (79)
Austria	0.853837	173.34 (124.61 to 226.83)	87.44	85.9	32 (29)
Azerbaijan	0.694851	739.54 (624.22 to 862.33)	104.14	635.41	124 (121)
Bahamas	0.805021	206.47 (151.28 to 282.76)	94.84	111.63	46 (42)
Bahrain	0.753043	621.51 (509.23 to 729.91)	102.61	518.89	118 (113)
Bangladesh	0.492421	716.06 (581.79 to 846.5)	153.02	563.03	122 (120)
Barbados	0.746749	151.76 (108.06 to 205.42)	102.1	49.65	20 (21)
Belarus	0.784485	108.94 (70.42 to 162.85)	104.14	4.8	6 (7)
Belgium	0.853654	115.97 (81.84 to 152.2)	89.34	26.62	11 (11)
Belize	0.610229	233.28 (169.55 to 314.36)	116.59	116.69	48 (53)
Bolivia (Plurinational State of)	0.599011	235.5 (198.3 to 271.7)	111.5	124	53 (54)
Bosnia and Herzegovina	0.723078	301.67 (244.17 to 371.29)	102.44	199.22	64 (63)
Botswana	0.642722	839.4 (645.89 to 1088.38)	105.47	733.94	132 (126)
Brunei Darussalam	0.810234	398.32 (285.99 to 551.36)	92.89	305.43	87 (82)
Bulgaria	0.768151	346.79 (235.68 to 485.56)	104.14	242.65	75 (73)
Burkina Faso	0.285118	1881.67 (1458.71 to 2515.8)	585.52	1296.15	169 (178)
Burundi	0.289374	675.37 (501.06 to 873.02)	588.86	86.51	34 (117)
Cameroon	0.479691	1396.25 (1057.03 to 1773.29)	149.23	1247.03	166 (162)
Canada	0.873171	373.68 (291.55 to 479.81)	78.03	295.65	85 (78)
Central African Republic	0.309168	2029.78 (1421.16 to 2650.25)	569.74	1460.04	175 (180)
Chile	0.771515	205.68 (165.1 to 258.63)	103.46	102.22	40 (41)
China	0.72163	978.33 (711.35 to 1302.24)	104.14	874.19	145 (138)
Colombia	0.655443	435.88 (263.85 to 635.29)	98.03	337.84	89 (84)
Comoros	0.475979	862.89 (597.92 to 1144.04)	159.46	703.43	129 (127)
Congo	0.583075	1405.58 (996.05 to 1910.18)	129.54	1276.03	167 (163)
Cook Islands	0.77911	493.33 (365.85 to 635.96)	104.14	389.19	100 (98)
Costa Rica	0.70034	158.7 (112.26 to 218.55)	104.14	54.56	21 (24)
Coted'Ivoire	0.425942	1498.67 (1050.27 to 1978.1)	206.11	1292.56	168 (168)
Croatia	0.798341	345.49 (268.32 to 428.25)	99.59	245.91	76 (72)
Cyprus	0.835631	193.57 (145.74 to 252.52)	90.06	103.51	42 (37)
Czechia	0.82845	192.86 (149.99 to 244.38)	92.8	100.07	39 (36)
Democratic People's Republic of Korea	0.569855	1863.6 (1364.18 to 2454.45)	108.92	1754.68	182 (177)
Democratic Republic of the Congo	0.38318	2580.06 (1876.05 to 3294.58)	208.83	2371.23	188 (187)
Denmark	0.896424	261.53 (208.5 to 322.63)	80.08	181.46	60 (58)
Djibouti	0.487958	1015.55 (711.28 to 1378.6)	147.2	868.35	144 (143)
Dominica	0.746967	223.39 (156.39 to 298.11)	104.14	119.25	50 (48)
Dominican Republic	0.619388	326.68 (260 to 417.5)	110.57	216.11	69 (69)
Ecuador	0.661017	249.09 (213.1 to 290.32)	98.03	151.06	57 (57)
Egypt	0.606787	694.85 (479.65 to 926.97)	114.07	580.79	123 (119)
El Salvador	0.563775	160.83 (104.81 to 225.22)	113.5	47.33	18 (26)
Equatorial Guinea	0.657857	807.68 (665.28 to 988.97)	100.07	707.61	130 (124)
Eritrea	0.403864	1087.94 (721.96 to 1506.38)	195.26	892.68	147 (147)
Estonia	0.844918	162.76 (114.11 to 225.75)	88.93	73.83	29 (28)
Eswatini	0.58546	932.94 (689.42 to 1235.44)	108.92	824.02	139 (133)
Ethiopia	0.358823	1281.93 (991.26 to 1613.13)	293.59	988.34	154 (158)
Fiji	0.675052	449.78 (347.62 to 580.09)	102.61	347.16	90 (88)
Finland	0.859831	280.89 (221.39 to 350.42)	82.12	198.77	63 (59)
France	0.838365	160.97 (124.97 to 204.05)	88.93	72.04	27 (27)
Gabon	0.634691	1184.09 (849.31 to 1527.02)	108.92	1075.17	159 (150)
Gambia	0.409714	1119.09 (910.41 to 1334.53)	206.11	912.98	149 (148)
Georgia	0.732474	364.34 (292.56 to 439.42)	98.03	266.31	80 (77)
Germany	0.902957	87.11 (67.29 to 108.33)	68.07	19.04	10 (2)
Ghana	0.56493	1623.4 (1192.2 to 2213.34)	108.92	1514.48	178 (173)
Greece	0.791854	342.4 (269.99 to 441.58)	102.61	239.78	74 (71)
Greenland	0.82621	362.83 (253.24 to 491.61)	92.33	270.5	81 (75)
Grenada	0.668993	196.86 (130.22 to 278.57)	101.09	95.78	37 (39)
Guam	0.803982	981.7 (812.84 to 1161.44)	94.84	886.87	146 (139)
Guatemala	0.539972	363.05 (254.91 to 517.4)	112.36	250.69	78 (76)
Guinea	0.336401	2153.56 (1624.72 to 2808.7)	510.23	1643.32	181 (181)
Guinea-Bissau	0.35311	2219.57 (1659.85 to 2909.25)	303.18	1916.39	184 (182)
Guyana	0.650812	311.11 (231.09 to 411.94)	104.14	206.97	65 (64)
Haiti	0.448278	444.72 (328.49 to 584.83)	206.11	238.61	73 (86)
Honduras	0.513037	221.24 (147.57 to 315.58)	129.54	91.69	36 (47)
Hungary	0.790755	396.06 (345.86 to 456.27)	104.14	291.92	82 (81)
Iceland	0.876362	199.41 (155.98 to 250.62)	75.99	123.42	52 (40)
India	0.575402	573.72 (450.51 to 716.15)	121.29	452.43	108 (107)
Indonesia	0.656868	925.63 (750.18 to 1121.16)	103.38	822.26	138 (131)
Iran (Islamic Republic of)	0.697207	404.66 (334.62 to 485.21)	101.09	303.57	86 (83)
Iraq	0.662626	320.15 (276.12 to 365.93)	101.09	219.06	71 (68)
Ireland	0.873754	156.78 (113.77 to 208.08)	70.82	85.96	33 (23)
Israel	0.809012	92.33 (72.15 to 119.08)	92.33	0	3 (4)
Italy	0.805774	232.16 (158.37 to 315.86)	98.77	133.39	54 (50)
Jamaica	0.683263	180.78 (114.82 to 262.22)	101.09	79.69	30 (32)
Jordan	0.725307	484.65 (352.01 to 635.32)	102.92	381.74	99 (96)
Kazakhstan	0.725144	295.25 (246.54 to 360.91)	104.14	191.11	62 (61)
Kenya	0.523768	943.43 (701.39 to 1205.81)	122.64	820.79	137 (134)
Kiribati	0.527187	1494.85 (1140.12 to 1848.75)	116.65	1378.19	173 (167)
Kuwait	0.846651	189.06 (156.51 to 227.56)	89.53	99.53	38 (34)
Kyrgyzstan	0.603979	482.78 (371.62 to 629.31)	111.49	371.29	96 (95)
Lao People's Democratic Republic	0.489136	1007.14 (704.53 to 1355.2)	149.98	857.15	141 (141)
Latvia	0.830664	88.93 (59.12 to 130.74)	88.93	0	3 (3)
Lebanon	0.744746	616.49 (519.87 to 718.01)	101.09	515.4	117 (112)
Lesotho	0.510393	1204.63 (883.05 to 1581.84)	141.72	1062.91	158 (152)
Liberia	0.352442	2535.29 (1981.15 to 3154.41)	488.6	2046.69	185 (186)
Libya	0.725771	512.91 (415.9 to 617.08)	104.14	408.77	104 (102)
Lithuania	0.856484	118.28 (80.75 to 167.59)	82.12	36.16	12 (13)
Luxembourg	0.884429	152.7 (110.12 to 206.99)	71.73	80.97	31 (22)
Madagascar	0.400247	1252.34 (845.63 to 1716.14)	206.11	1046.23	157 (157)
Malawi	0.384554	947.5 (679.83 to 1246.82)	206.11	741.4	133 (135)
Malaysia	0.742524	556.92 (469.19 to 650.77)	104.14	452.78	109 (106)
Maldives	0.650887	393.79 (276.6 to 532.33)	100.01	293.78	84 (80)
Mali	0.26858	1378.67 (1019.35 to 1801.22)	582.38	796.3	136 (161)
Malta	0.801585	103.11 (70.12 to 139.49)	98.03	5.08	7 (5)
Marshall Islands	0.574091	1066.85 (818.12 to 1379.41)	119.23	947.62	150 (144)
Mauritania	0.498945	2686.97 (2019.88 to 3440.32)	150.24	2536.73	190 (189)
Mauritius	0.71826	554.04 (393.95 to 718.03)	104.14	449.9	107 (105)
Micronesia (Federated States of)	0.587535	973.98 (754.33 to 1237.12)	114.08	859.9	142 (136)
Monaco	0.908263	123.86 (87.65 to 166.98)	80.08	43.78	15 (14)
Mongolia	0.617622	1544.94 (1298.76 to 1826.69)	108.92	1436.03	174 (169)
Montenegro	0.795801	192.77 (147.52 to 242.94)	102.69	90.07	35 (35)
Morocco	0.562698	463.34 (372.38 to 558.13)	108.92	354.43	92 (92)
Mozambique	0.326463	1615.78 (1149.47 to 2109.42)	578.86	1036.92	156 (172)
Myanmar	0.533901	488.66 (401.03 to 602.61)	119.23	369.42	95 (97)
Namibia	0.617565	1197.17 (902.89 to 1531.32)	113.86	1083.31	160 (151)
Nepal	0.433175	462.73 (400.6 to 534.01)	206.11	256.62	79 (91)
Netherlands	0.888464	114.95 (94.65 to 135.6)	73.05	41.9	14 (10)
New Zealand	0.849442	314.35 (233.23 to 408.77)	89.07	225.28	72 (65)
Nicaragua	0.523958	108.92 (78.62 to 148.13)	108.92	0	3 (6)
Niger	0.168073	2248.45 (1596.87 to 2924.57)	1770.68	477.78	112 (183)
Nigeria	0.503391	2415.08 (1886.44 to 3026.01)	137.36	2277.72	187 (185)
Niue	0.726222	474.7 (320.46 to 638.07)	100.07	374.63	98 (93)
North Macedonia	0.75063	314.94 (253.34 to 396.28)	103.12	211.82	67 (66)
Northern Mariana Islands	0.771535	1465.74 (1231.32 to 1742.43)	104.14	1361.6	172 (166)
Norway	0.916133	114.59 (82.9 to 155.81)	68.07	46.52	17 (9)
Oman	0.773392	521.08 (379.06 to 685.59)	102.61	418.47	106 (104)
Pakistan	0.504029	649.66 (491.69 to 830.36)	147.71	501.94	114 (114)
Palau	0.754047	783.05 (610.64 to 1012.62)	102.61	680.43	126 (123)
Palestine	0.631012	582.72 (492.21 to 713.58)	109.79	472.93	111 (108)
Panama	0.708865	117.43 (78.08 to 168.5)	102.1	15.33	9 (12)
Papua New Guinea	0.417797	1669.03 (1219.2 to 2196.38)	206.11	1462.92	176 (174)
Paraguay	0.635718	326.73 (243.07 to 429.24)	110.23	216.5	70 (70)
Peru	0.662054	448.77 (355.53 to 565.93)	100.07	348.7	91 (87)
Philippines	0.651219	1438.47 (1090.12 to 1822.7)	104.14	1334.33	170 (164)
Poland	0.812043	131.89 (107.37 to 164.92)	92.8	39.1	13 (16)
Portugal	0.744152	159.43 (114.78 to 216.3)	101.09	58.34	24 (25)
Puerto Rico	0.825526	140.26 (107.63 to 180.94)	92.89	47.37	19 (17)
Qatar	0.846861	610.6 (517.49 to 715.52)	90.12	520.48	119 (111)
Republic of Korea	0.886675	741.54 (635.11 to 873.04)	70.88	670.66	125 (122)
Republic of Moldova	0.732215	504.56 (340.53 to 710.81)	104.14	400.42	102 (99)
Romania	0.768454	476.8 (353.6 to 622.64)	104.14	372.66	97 (94)
Russian Federation	0.808536	195.22 (139.64 to 263.61)	92.89	102.33	41 (38)
Rwanda	0.435589	675.94 (435.12 to 953.6)	203.44	472.5	110 (118)
Saint Kitts and Nevis	0.754987	220.29 (159.2 to 294.52)	102.61	117.68	49 (46)
Saint Lucia	0.67251	232.95 (169.06 to 310.51)	98.03	134.92	55 (51)
Saint Vincent and the Grenadines	0.637196	215.17 (145.82 to 293.55)	108.56	106.61	44 (45)
Samoa	0.593393	1212.9 (976.16 to 1552.86)	114.08	1098.83	161 (154)
San Marino	0.888005	143.69 (100.07 to 194.27)	72.07	71.62	26 (18)
Sao Tome and Principe	0.505414	1899.93 (1483.35 to 2415.41)	145.17	1754.75	183 (179)
Saudi Arabia	0.815143	460.39 (363.99 to 571.57)	92.7	367.69	94 (90)
Senegal	0.408054	1724.3 (1222.43 to 2274.98)	200.68	1523.62	179 (175)
Serbia	0.792416	240.03 (185.11 to 307.04)	100.07	139.96	56 (56)
Sierra Leone	0.358666	1573.69 (1112.42 to 2187.65)	213.29	1360.4	171 (170)
Singapore	0.856098	592.97 (478.56 to 720.68)	82.12	510.85	116 (109)
Slovakia	0.810611	283.64 (214.48 to 360.95)	92.76	190.88	61 (60)
Slovenia	0.842431	297.5 (232.88 to 371.83)	88.93	208.57	66 (62)
Solomon Islands	0.42936	1206.31 (809.55 to 1637.52)	202.1	1004.21	155 (153)
Somalia	0.0776881	2891.48 (2127.84 to 3669.98)	2891.48	0	3 (190)
South Africa	0.679627	353.81 (285.85 to 432.2)	104.14	249.67	77 (74)
South Sudan	0.278371	1440.71 (1002.52 to 1912.24)	592.19	848.51	140 (165)
Spain	0.769284	315.14 (239.5 to 402.16)	102.61	212.52	68 (67)
Sri Lanka	0.701535	602.6 (494.26 to 738.65)	101.09	501.52	113 (110)
Sudan	0.54195	1234.27 (915.29 to 1566.32)	114.08	1120.2	162 (155)
Suriname	0.633666	233.11 (167.25 to 309.67)	110.67	122.44	51 (52)
Sweden	0.88688	131.39 (102.21 to 169.63)	68.07	63.31	25 (15)
Switzerland	0.933059	228.03 (169.88 to 299.3)	70.71	157.31	59 (49)
Syrian Arab Republic	0.623004	812.37 (676.35 to 952.35)	109.79	702.58	128 (125)
Taiwan (Province of China)	0.874747	978.32 (762 to 1235.91)	70.71	907.61	148 (137)
Tajikistan	0.541511	509.8 (385.05 to 651.52)	117.17	392.63	101 (101)
Thailand	0.682548	660.6 (500.49 to 833.62)	103.12	557.48	121 (116)
Timor-Leste	0.444668	879.87 (627.1 to 1178.15)	189.93	689.94	127 (129)
Togo	0.408534	1829.52 (1330.03 to 2324.39)	194.1	1635.42	180 (176)
Tokelau	0.686426	894.61 (687.1 to 1154.33)	104.14	790.47	135 (130)
Tonga	0.62635	1071.68 (870.8 to 1309.1)	114.16	957.52	151 (145)
Trinidad and Tobago	0.768763	210.54 (143.94 to 283.17)	102.92	107.62	45 (44)
Tunisia	0.682432	456.07 (357.12 to 561.06)	101.09	354.98	93 (89)
Turkey	0.712693	508.39 (421.64 to 610.15)	101.09	407.31	103 (100)
Turkmenistan	0.682161	518.5 (419.62 to 648.02)	101.09	417.42	105 (103)
Tuvalu	0.576621	1247.42 (940.91 to 1619.96)	122.67	1124.75	163 (156)
Uganda	0.423261	1160.85 (833.11 to 1517.75)	200.77	960.08	152 (149)
Ukraine	0.760774	208.84 (158.27 to 273.18)	104.14	104.7	43 (43)
United Kingdom	0.859	238.08 (187.02 to 295.8)	82.12	155.96	58 (55)
United Republic of Tanzania	0.446568	928.91 (720.85 to 1234.75)	206.11	722.8	131 (132)
United States Virgin Islands	0.821831	150.56 (113.93 to 199.1)	92.89	57.67	23 (20)
United States of America	0.862448	68.07 (52 to 86.62)	68.07	0	3 (1)
Uruguay	0.719283	110.14 (86.28 to 136.8)	104.14	6	8 (8)
Uzbekistan	0.662622	1082 (826.21 to 1389.35)	103.38	978.63	153 (146)
Vanuatu	0.473101	1331.08 (1026.84 to 1720.99)	157.46	1173.62	165 (160)
Venezuela (Bolivarian Republic of)	0.596513	174.8 (118.51 to 247.27)	119.23	55.56	22 (31)
Viet Nam	0.627934	1600.31 (1235.79 to 2003.35)	109.79	1490.52	177 (171)
Yemen	0.450376	1317.38 (1014.89 to 1640.33)	172.3	1145.08	164 (159)
Zambia	0.505949	1008.26 (797.18 to 1237.81)	146.98	861.28	143 (142)
Zimbabwe	0.473819	2677.96 (1938.23 to 3531.36)	159.46	2518.51	189 (188)

## Sheet: Supplementary data 7
location	sex	cause	measure	Overll difference	Aging	Population	Epidemiological change
Global	Both	Acute hepatitis C	Incidence	1.38462e+06	-332090.01 (-23.98%)	2472617.65 (178.58%)	-755905.58 (-54.59%)
High SDI	Both	Acute hepatitis C	Incidence	158237	80461.3 (50.85%)	142630.86 (90.14%)	-64855.36 (-40.99%)
High-middle SDI	Both	Acute hepatitis C	Incidence	-46890.1	-27113.87 (57.82%)	167578.34 (-357.39%)	-187354.53 (399.56%)
Middle SDI	Both	Acute hepatitis C	Incidence	85145.4	-174972.55 (-205.5%)	609576.31 (715.92%)	-349458.4 (-410.43%)
Low-middle SDI	Both	Acute hepatitis C	Incidence	501695	-172967.75 (-34.48%)	935140.38 (186.4%)	-260477.81 (-51.92%)
Low SDI	Both	Acute hepatitis C	Incidence	685487	-99819.96 (-14.56%)	989917.78 (144.41%)	-204611.26 (-29.85%)

## Sheet: Supplementary data 8
Location	SDI	Rate of Incidence	Frontier Incidence	Effective difference	Effective difference rank (Age-standardized Incidence rank)
Afghanistan	0.3372	141.59 (121.53 to 162.97)	46.3	95.28	158 (157)
Albania	0.70685	46.63 (40.86 to 53.23)	29.59	17.03	28 (29)
Algeria	0.659501	96.55 (82.6 to 109.9)	29.39	67.16	122 (109)
American Samoa	0.723728	60.8 (53.42 to 68.65)	29.46	31.35	50 (51)
Andorra	0.869444	51.63 (44.84 to 58.84)	25.02	26.61	45 (39)
Angola	0.453722	222.78 (191.92 to 257.33)	46.2	176.58	186 (186)
Antigua and Barbuda	0.749887	66.36 (57.25 to 76.19)	29.5	36.86	63 (62)
Argentina	0.723123	39.91 (34.82 to 45.21)	29.48	10.44	11 (13)
Armenia	0.701833	178.02 (154.82 to 202.2)	29.48	148.54	181 (177)
Australia	0.844253	85.62 (74.58 to 97.85)	25.93	59.69	104 (87)
Austria	0.853837	40.86 (35.78 to 46.19)	25.82	15.04	21 (16)
Azerbaijan	0.694851	222.98 (193.63 to 254.74)	29.48	193.5	188 (187)
Bahamas	0.805021	66.88 (57.62 to 76.48)	26.95	39.93	71 (64)
Bahrain	0.753043	94.33 (81.43 to 107.45)	29.43	64.89	114 (104)
Barbados	0.746749	62.9 (54.67 to 72.71)	29.43	33.47	54 (53)
Belarus	0.784485	91.6 (79.85 to 103.15)	29.43	62.17	109 (99)
Belgium	0.853654	44.34 (38.55 to 50.44)	25.82	18.52	33 (26)
Belize	0.610229	83.06 (72.05 to 93.97)	31.3	51.76	85 (85)
Benin	0.373487	152.23 (131.89 to 172.85)	46.2	106.03	169 (166)
Bermuda	0.821365	53.52 (45.88 to 61.52)	26.92	26.6	44 (40)
Bhutan	0.473062	115.6 (102.01 to 131.57)	46.2	69.4	125 (136)
Bolivia (Plurinational State of)	0.599011	58.12 (50.57 to 66.08)	31.33	26.79	46 (44)
Bosnia and Herzegovina	0.723078	31.17 (27.18 to 35.41)	29.65	1.52	3 (4)
Botswana	0.642722	108.45 (94.06 to 124.47)	31	77.45	137 (129)
Brazil	0.653044	98.76 (84.7 to 114.03)	29.97	68.79	124 (113)
Brunei Darussalam	0.810234	84.79 (72.29 to 96.43)	28.7	56.09	92 (86)
Bulgaria	0.768151	47.29 (41.84 to 53.68)	29.48	17.81	32 (33)
Burkina Faso	0.285118	194.4 (170.34 to 222.15)	50.83	143.57	180 (182)
Burundi	0.289374	201.96 (176.04 to 230.09)	53.29	148.67	182 (183)
Cabo Verde	0.533535	126.61 (110.52 to 145.91)	46.41	80.21	142 (147)
Cambodia	0.473621	186.56 (161.97 to 213.5)	46.27	140.29	179 (180)
Cameroon	0.479691	162.64 (141.12 to 186.59)	46.2	116.44	171 (170)
Canada	0.873171	39.71 (34.72 to 45.41)	25.17	14.54	19 (12)
Central African Republic	0.309168	204.69 (178.18 to 233.58)	49.77	154.92	184 (185)
Chad	0.240436	191.5 (166.51 to 217.6)	55.84	135.66	175 (181)
Chile	0.771515	58.41 (51.06 to 66.29)	29.61	28.8	47 (46)
China	0.72163	55.22 (48.25 to 63.34)	29.65	25.57	42 (42)
Colombia	0.655443	67.72 (57.55 to 77.99)	29.68	38.04	67 (66)
Comoros	0.475979	125.99 (109.12 to 143.68)	46.2	79.79	140 (144)
Congo	0.583075	202.44 (174.88 to 237.95)	31.34	171.1	185 (184)
Cook Islands	0.77911	55.84 (48.56 to 63.37)	29.43	26.41	43 (43)
Costa Rica	0.70034	75.13 (66.14 to 85.55)	29.61	45.52	78 (77)
Coted'Ivoire	0.425942	139.56 (120.76 to 159.18)	46.22	93.34	154 (153)
Croatia	0.798341	42.41 (36.57 to 47.94)	29.42	12.99	15 (21)
Cuba	0.66873	65.95 (58.04 to 74.98)	29.48	36.47	61 (60)
Cyprus	0.835631	37.62 (32.43 to 43.31)	26.89	10.73	13 (8)
Czechia	0.82845	46.95 (41.44 to 53.06)	26.91	20.04	37 (31)
Democratic People's Republic of Korea	0.569855	87.47 (75.75 to 100.33)	31.33	56.14	93 (91)
Democratic Republic of the Congo	0.38318	225.77 (194.66 to 260.61)	46.34	179.43	187 (188)
Denmark	0.896424	39.48 (34.34 to 44.71)	25.26	14.23	18 (11)
Dominica	0.746967	65.61 (56.81 to 75.24)	29.44	36.17	60 (59)
Dominican Republic	0.619388	86.45 (75.39 to 99.1)	31.3	55.15	87 (88)
Ecuador	0.661017	50.65 (43.93 to 57.49)	29.39	21.26	38 (37)
El Salvador	0.563775	86.92 (75.78 to 99.26)	31.35	55.58	90 (90)
Equatorial Guinea	0.657857	169.8 (145.75 to 194.79)	29.85	139.96	178 (173)
Eritrea	0.403864	150.67 (131.86 to 172.68)	46.41	104.26	168 (165)
Estonia	0.844918	86.91 (75.01 to 98.72)	25.93	60.98	108 (89)
Eswatini	0.58546	116.37 (102.05 to 132.79)	31.35	85.02	146 (137)
Ethiopia	0.358823	141.29 (123.45 to 161.1)	46.26	95.03	157 (156)
Fiji	0.675052	63.39 (55.86 to 71.75)	29.39	34.01	56 (55)
Finland	0.859831	42.65 (36.28 to 48.68)	25.42	17.23	29 (22)
France	0.838365	39.19 (33.57 to 44.36)	26.09	13.1	16 (10)
Gabon	0.634691	231.06 (200.65 to 265.72)	31.22	199.84	190 (190)
Gambia	0.409714	119.99 (104.29 to 137.26)	46.3	73.68	132 (139)
Georgia	0.732474	179.64 (157.54 to 203.82)	29.49	150.15	183 (178)
Germany	0.902957	41.67 (36.29 to 47.5)	25.12	16.55	27 (19)
Ghana	0.56493	168.27 (146.93 to 190.75)	31.34	136.93	176 (172)
Greece	0.791854	31.87 (27.19 to 36.47)	28.64	3.24	6 (5)
Grenada	0.668993	71.4 (61.44 to 81.65)	29.48	41.92	73 (71)
Guam	0.803982	60.74 (53.55 to 69.19)	29.39	31.35	51 (50)
Guatemala	0.539972	113.87 (99.51 to 128.23)	41.26	72.61	131 (133)
Guinea	0.336401	163.75 (141.43 to 186.86)	46.3	117.44	172 (171)
Guinea-Bissau	0.35311	126.34 (109.01 to 143.93)	46.3	80.03	141 (146)
Guyana	0.650812	92.35 (80.96 to 104.8)	30.02	62.32	111 (102)
Haiti	0.448278	111.6 (97.14 to 127.42)	46.25	65.34	115 (130)
Honduras	0.513037	107.17 (92.9 to 121.56)	46.2	60.97	107 (126)
Hungary	0.790755	43.69 (38.12 to 49.52)	28.86	14.83	20 (24)
Iceland	0.876362	32.06 (27.89 to 36.77)	24.99	7.07	8 (6)
India	0.575402	69.1 (60.4 to 78.41)	31.35	37.75	66 (67)
Indonesia	0.656868	119.41 (104.93 to 135.72)	29.75	89.66	150 (138)
Iran (Islamic Republic of)	0.697207	60.09 (51.86 to 69.62)	29.48	30.61	49 (48)
Iraq	0.662626	126.13 (108.49 to 144.84)	29.97	96.16	159 (145)
Ireland	0.873754	39.95 (34.28 to 45.58)	24.9	15.05	22 (14)
Israel	0.809012	37.25 (32.41 to 42.48)	29.05	8.2	10 (7)
Italy	0.805774	78.29 (67.83 to 90.37)	28	50.29	83 (81)
Jamaica	0.683263	63.09 (54.57 to 72.98)	29.44	33.65	55 (54)
Japan	0.871242	73.48 (62.89 to 84.6)	25.21	48.26	80 (76)
Jordan	0.725307	99.03 (85.21 to 112.02)	29.48	69.55	127 (114)
Kazakhstan	0.725144	129.91 (113.81 to 148.02)	29.48	100.44	163 (149)
Kenya	0.523768	132.75 (115.67 to 151.9)	46.2	86.55	148 (151)
Kiribati	0.527187	105.29 (91.38 to 120.2)	46.28	59.01	100 (123)
Kuwait	0.846651	75.58 (65.74 to 85.26)	25.88	49.69	82 (79)
Kyrgyzstan	0.603979	230.27 (199.81 to 261.65)	31.35	198.92	189 (189)
Lao People's Democratic Republic	0.489136	104.97 (91.81 to 119.32)	46.25	58.72	98 (122)
Latvia	0.830664	78.12 (67.95 to 88.89)	26.89	51.23	84 (80)
Lebanon	0.744746	66.42 (56.47 to 75.83)	29.44	36.98	64 (63)
Lesotho	0.510393	124.72 (108.85 to 142.71)	46.2	78.52	138 (143)
Liberia	0.352442	160.68 (140.05 to 183.04)	46.23	114.46	170 (169)
Lithuania	0.856484	95.62 (83.06 to 108.7)	25.93	69.69	129 (106)
Luxembourg	0.884429	41.62 (35.67 to 47.57)	25.34	16.28	26 (18)
Madagascar	0.400247	105.84 (91.63 to 122.5)	46.2	59.64	103 (124)
Malawi	0.384554	148.24 (128.3 to 169.34)	46.41	101.83	166 (163)
Malaysia	0.742524	115.56 (100.15 to 131.76)	29.61	85.95	147 (135)
Maldives	0.650887	113 (98.69 to 128.64)	30.02	82.98	143 (132)
Mali	0.26858	155.18 (134.53 to 177.04)	54.37	100.82	164 (167)
Malta	0.801585	37.63 (32.17 to 43.01)	26.95	10.67	12 (9)
Marshall Islands	0.574091	97.12 (84.94 to 110.1)	31.32	65.8	116 (111)
Mauritania	0.498945	129.27 (111.99 to 148.99)	46.2	83.07	144 (148)
Mauritius	0.71826	122.72 (107.22 to 140.89)	29.45	93.27	153 (141)
Mexico	0.664575	72.7 (62.83 to 83.66)	29.64	43.06	77 (75)
Micronesia (Federated States of)	0.587535	93.93 (81.58 to 106.57)	31.33	62.6	113 (103)
Monaco	0.908263	44.99 (39 to 51.67)	24.99	20	36 (27)
Mongolia	0.617622	410.06 (360.22 to 468.77)	31.34	378.72	194 (194)
Montenegro	0.795801	43.36 (37.72 to 49.38)	29.14	14.23	17 (23)
Morocco	0.562698	107.76 (93.11 to 123.58)	31.35	76.42	134 (127)
Mozambique	0.326463	124.44 (108.47 to 141.45)	47.36	77.08	136 (142)
Myanmar	0.533901	131.2 (114.03 to 149.17)	46.27	84.93	145 (150)
Namibia	0.617565	103.77 (88.8 to 118.71)	31.3	72.46	130 (119)
Nauru	0.625178	88.31 (77 to 100.58)	31.16	57.15	94 (92)
Nepal	0.433175	53.97 (46.84 to 61.74)	46.25	7.72	9 (41)
Netherlands	0.888464	28.69 (24.58 to 32.83)	24.9	3.79	7 (3)
New Zealand	0.849442	58.3 (50.4 to 67.02)	25.93	32.37	52 (45)
Nicaragua	0.523958	114.84 (100.64 to 131.34)	46.25	68.59	123 (134)
Niger	0.168073	175.42 (152.62 to 200.97)	173.37	2.05	4 (176)
Nigeria	0.503391	171.62 (148.9 to 196)	46.3	125.32	173 (174)
Niue	0.726222	66.13 (57.77 to 75.64)	29.43	36.7	62 (61)
North Macedonia	0.75063	47.16 (41.29 to 53.59)	29.46	17.7	31 (32)
Northern Mariana Islands	0.771535	72.44 (63.07 to 82.07)	29.39	43.05	76 (74)
Norway	0.916133	25.96 (22.28 to 29.81)	25.19	0.77	2 (1)
Oman	0.773392	92.08 (79.04 to 104.01)	29.61	62.47	112 (101)
Pakistan	0.504029	147.54 (128.24 to 166.78)	46.27	101.27	165 (162)
Palau	0.754047	75.15 (65.68 to 85.3)	29.42	45.73	79 (78)
Palestine	0.631012	107.02 (92 to 122.61)	30.98	76.05	133 (125)
Panama	0.708865	64.64 (55.97 to 73.19)	29.65	34.99	58 (58)
Papua New Guinea	0.417797	101.48 (88.27 to 115.51)	46.2	55.28	88 (116)
Paraguay	0.635718	89.25 (78.09 to 101.97)	31.16	58.08	96 (95)
Peru	0.662054	48.22 (42.2 to 54.97)	29.42	18.8	34 (34)
Philippines	0.651219	89.11 (76.99 to 102.29)	30.26	58.85	99 (94)
Poland	0.812043	44.14 (38.36 to 50.58)	28.02	16.12	24 (25)
Portugal	0.744152	63.94 (55.31 to 72.7)	29.39	34.55	57 (56)
Puerto Rico	0.825526	64.01 (55.55 to 73.3)	26.95	37.05	65 (57)
Qatar	0.846861	95.37 (83.08 to 107.97)	25.86	69.51	126 (105)
Republic of Korea	0.886675	60.65 (51.95 to 69.21)	25.02	35.62	59 (49)
Republic of Moldova	0.732215	122.44 (106.8 to 139.48)	29.48	92.96	152 (140)
Romania	0.768454	62.61 (54.52 to 70.82)	29.48	33.13	53 (52)
Russian Federation	0.808536	95.82 (82.74 to 110.17)	29.05	66.77	121 (107)
Rwanda	0.435589	143.35 (124.98 to 163.1)	46.27	97.08	160 (158)
Saint Kitts and Nevis	0.754987	69.14 (59.79 to 78.73)	29.42	39.72	70 (68)
Saint Lucia	0.67251	71.62 (61.92 to 82.44)	29.49	42.13	74 (72)
Saint Vincent and the Grenadines	0.637196	70.46 (61.38 to 80.35)	31.16	39.29	69 (70)
Samoa	0.593393	91.39 (79.53 to 104.86)	31.33	60.06	105 (98)
San Marino	0.888005	40.84 (35.07 to 47.07)	24.9	15.94	23 (15)
Sao Tome and Principe	0.505414	139.81 (121.72 to 158.59)	46.34	93.47	155 (154)
Saudi Arabia	0.815143	159.59 (139.38 to 181.33)	27.45	132.14	174 (168)
Senegal	0.408054	112.95 (97.9 to 128.78)	46.25	66.7	120 (131)
Serbia	0.792416	46.35 (40.63 to 52.21)	28.71	17.64	30 (28)
Seychelles	0.730151	95.9 (84.3 to 108.33)	29.54	66.36	119 (108)
Sierra Leone	0.358666	148.5 (128.13 to 169.49)	46.25	102.25	167 (164)
Singapore	0.856098	81.31 (69.69 to 94.27)	25.88	55.43	89 (84)
Slovakia	0.810611	46.68 (40.9 to 53.13)	27.67	19.02	35 (30)
Slovenia	0.842431	42.09 (36.97 to 47.51)	25.93	16.16	25 (20)
Solomon Islands	0.42936	102.06 (88.76 to 114.91)	46.3	55.75	91 (117)
Somalia	0.0776881	174.93 (152.43 to 200.26)	174.93	0	1 (175)
South Africa	0.679627	89.59 (77.2 to 102.55)	29.46	60.13	106 (96)
South Sudan	0.278371	145.34 (126.01 to 166.28)	55.03	90.31	151 (160)
Spain	0.769284	50.97 (44.45 to 57.76)	29.45	21.53	39 (38)
Sri Lanka	0.701535	91.81 (80.05 to 105.08)	29.52	62.29	110 (100)
Suriname	0.633666	79.72 (68.96 to 91.61)	30.98	48.74	81 (82)
Sweden	0.88688	27.55 (23.65 to 31.8)	24.95	2.6	5 (2)
Syrian Arab Republic	0.623004	108.09 (94.04 to 123.61)	31.22	76.87	135 (128)
Taiwan (Province of China)	0.874747	104.35 (91.67 to 117.95)	25.08	79.27	139 (120)
Tajikistan	0.541511	235.27 (204.66 to 269.24)	31.33	203.93	191 (191)
Thailand	0.682548	88.67 (77.61 to 101.45)	29.52	59.15	101 (93)
Timor-Leste	0.444668	104.55 (90.58 to 118.37)	46.3	58.25	97 (121)
Togo	0.408534	144.17 (124.65 to 164.2)	46.2	97.97	161 (159)
Tokelau	0.686426	72.33 (63.04 to 82.05)	29.57	42.76	75 (73)
Tonga	0.62635	97.01 (85.2 to 109.97)	31.16	65.84	117 (110)
Tunisia	0.682432	99.13 (85.48 to 111.85)	29.48	69.65	128 (115)
Turkey	0.712693	59.16 (50.6 to 67.66)	29.57	29.6	48 (47)
Turkmenistan	0.682161	241.84 (210.12 to 274.38)	29.58	212.26	193 (193)
Tuvalu	0.576621	90.76 (79.34 to 102.95)	31.35	59.42	102 (97)
United Arab Emirates	0.849318	80.77 (70.29 to 92.25)	25.9	54.87	86 (83)
United Kingdom	0.859	48.28 (41.75 to 55.19)	25.34	22.94	40 (35)
United Republic of Tanzania	0.446568	183.29 (159.67 to 208.72)	46.3	136.99	177 (179)
United States Virgin Islands	0.821831	66.91 (57.93 to 76.03)	26.95	39.96	72 (65)
United States of America	0.862448	49.59 (43.25 to 57.08)	25.34	24.25	41 (36)
Uruguay	0.719283	40.92 (35.7 to 46.66)	29.65	11.27	14 (17)
Uzbekistan	0.662622	236.56 (207.23 to 266.96)	29.81	206.75	192 (192)
Vanuatu	0.473101	103.46 (90.89 to 117.91)	46.2	57.26	95 (118)
Venezuela (Bolivarian Republic of)	0.596513	69.76 (61.08 to 79.55)	31.32	38.44	68 (69)
Viet Nam	0.627934	97.55 (86.47 to 111.12)	31.27	66.27	118 (112)
Yemen	0.450376	140.06 (120.66 to 159.41)	46.27	93.79	156 (155)
Zambia	0.505949	146.32 (127.6 to 166.15)	46.2	100.12	162 (161)
Zimbabwe	0.473819	134.69 (116.72 to 153.37)	46.41	88.28	149 (152)

## Sheet: Supplementary data 9
location	sex	cause	measure	Overll difference	Aging	Population	Epidemiological change
Global	Both	Acute hepatitis E	Incidence	3.70579e+06	-2564353.18 (-69.2%)	6887838.61 (185.87%)	-617698.25 (-16.67%)
High SDI	Both	Acute hepatitis E	Incidence	109574	-88097.51 (-80.4%)	244823.75 (223.43%)	-47152.08 (-43.03%)
High-middle SDI	Both	Acute hepatitis E	Incidence	-307742	-564444.94 (183.41%)	529549.62 (-172.08%)	-272847.16 (88.66%)
Middle SDI	Both	Acute hepatitis E	Incidence	231097	-1289149.56 (-557.84%)	2042158.5 (883.68%)	-521911.89 (-225.84%)
Low-middle SDI	Both	Acute hepatitis E	Incidence	1.65739e+06	-777893.26 (-46.93%)	2606294.87 (157.25%)	-171012.74 (-10.32%)
Low SDI	Both	Acute hepatitis E	Incidence	2.01433e+06	-118199.23 (-5.87%)	2234620.52 (110.94%)	-102095.8 (-5.07%)

## Sheet: Supplementary data 10
Location	SDI	Rate of Incidence	Frontier Incidence	Effective difference	Effective difference rank (Age-standardized Incidence rank)
Afghanistan	0.3372	140.83 (117.01 to 170.42)	82.98	57.84	41 (64)
Albania	0.70685	235.93 (193.44 to 283.85)	41.14	194.78	171 (156)
Algeria	0.659501	121.19 (100.3 to 145.37)	41.15	80.03	53 (40)
American Samoa	0.723728	209.49 (172.95 to 249.89)	41.14	168.35	128 (101)
Andorra	0.869444	69.92 (58.55 to 82.04)	41.15	28.77	11 (10)
Angola	0.453722	276.85 (225.66 to 334.71)	82.98	193.88	168 (180)
Antigua and Barbuda	0.749887	235.38 (193.15 to 284.9)	41.13	194.25	170 (154)
Argentina	0.723123	41.85 (35.04 to 48.28)	41.13	0.72	1 (1)
Armenia	0.701833	202.38 (168.21 to 242.42)	41.08	161.3	117 (90)
Australia	0.844253	89.41 (74.97 to 105.36)	41.1	48.31	33 (26)
Austria	0.853837	70.74 (59.56 to 83.73)	41.07	29.67	20 (18)
Azerbaijan	0.694851	207.56 (172.04 to 247.41)	41.13	166.44	124 (96)
Bahamas	0.805021	234.22 (188.52 to 283.95)	41.13	193.09	166 (151)
Bahrain	0.753043	121.54 (101.33 to 144.57)	41.15	80.39	55 (42)
Bangladesh	0.492421	433.01 (359.61 to 519.76)	82.97	350.03	195 (195)
Barbados	0.746749	231.3 (185.87 to 278.81)	41.07	190.23	160 (146)
Belarus	0.784485	133.04 (111.22 to 158.45)	41.17	91.88	65 (60)
Belgium	0.853654	151.34 (121.51 to 185.03)	41.13	110.21	73 (66)
Belize	0.610229	241.74 (198 to 292.97)	56.18	185.56	150 (167)
Benin	0.373487	209.86 (172.6 to 259.15)	82.98	126.88	85 (104)
Bermuda	0.821365	232.55 (191.1 to 285.26)	41.08	191.47	163 (149)
Bhutan	0.473062	140.02 (115.96 to 167.52)	82.98	57.03	40 (63)
Bolivia (Plurinational State of)	0.599011	220.89 (181.02 to 267.54)	73.45	147.44	110 (131)
Bosnia and Herzegovina	0.723078	230.14 (186.54 to 276.5)	41.16	188.98	158 (144)
Botswana	0.642722	209.35 (171.67 to 252.02)	41.19	168.16	125 (99)
Brazil	0.653044	101.51 (85.27 to 117.64)	41.08	60.43	44 (31)
Brunei Darussalam	0.810234	146.28 (120.53 to 176.89)	41.15	105.12	68 (65)
Bulgaria	0.768151	227.56 (188.42 to 275.92)	41.1	186.46	153 (141)
Burkina Faso	0.285118	221.03 (179.97 to 268.83)	82.96	138.07	105 (132)
Cabo Verde	0.533535	193.51 (157.69 to 231.75)	82.95	110.56	74 (85)
Cambodia	0.473621	187.75 (154.58 to 227.33)	82.96	104.79	67 (78)
Cameroon	0.479691	208.7 (169.98 to 249.54)	82.98	125.72	83 (97)
Canada	0.873171	90.21 (75.74 to 106.68)	41.15	49.07	35 (27)
Central African Republic	0.309168	307.87 (251.6 to 370.48)	82.92	224.96	189 (190)
Chad	0.240436	220.49 (179.35 to 265.12)	113.07	107.42	72 (128)
Chile	0.771515	80.28 (67.94 to 95.41)	41.19	39.09	24 (21)
Colombia	0.655443	127.36 (107.1 to 151.67)	41.16	86.2	60 (51)
Comoros	0.475979	286.21 (232.49 to 350.36)	82.96	203.25	183 (185)
Congo	0.583075	275.81 (225.19 to 337.97)	82.95	192.86	165 (179)
Cook Islands	0.77911	207.4 (170.68 to 251.46)	41.19	166.2	123 (95)
Costa Rica	0.70034	125.32 (104.27 to 148.33)	41.14	84.19	59 (50)
Coted'Ivoire	0.425942	213.16 (174.61 to 260.86)	82.94	130.22	93 (114)
Croatia	0.798341	226.54 (186.42 to 276.64)	41.06	185.48	148 (137)
Cuba	0.66873	235.87 (191.31 to 286.08)	41.08	194.79	172 (155)
Cyprus	0.835631	70.45 (58.14 to 83.11)	41.19	29.26	16 (15)
Czechia	0.82845	227.02 (188.26 to 280.13)	41.19	185.83	151 (138)
Democratic People's Republic of Korea	0.569855	269.7 (217.35 to 325.72)	82.98	186.72	154 (176)
Democratic Republic of the Congo	0.38318	282.52 (229.62 to 343.53)	82.98	199.54	180 (183)
Denmark	0.896424	70.22 (58.58 to 82.66)	41.16	29.06	14 (12)
Djibouti	0.487958	287.63 (235.75 to 348.61)	82.92	204.71	184 (186)
Dominica	0.746967	237.53 (193.98 to 288.81)	41.14	196.39	176 (160)
Dominican Republic	0.619388	241.69 (196.35 to 293.06)	56.15	185.54	149 (166)
Ecuador	0.661017	220.77 (182.28 to 268.43)	41.08	179.7	142 (129)
Egypt	0.606787	121.68 (101.27 to 144.62)	63.02	58.67	42 (44)
El Salvador	0.563775	130.16 (108.58 to 153.12)	82.98	47.19	30 (53)
Equatorial Guinea	0.657857	267.18 (215.68 to 321.1)	41.08	226.11	190 (175)
Eritrea	0.403864	287.78 (236.58 to 350.25)	82.97	204.8	185 (187)
Estonia	0.844918	131.76 (110.83 to 156.91)	41.17	90.58	62 (56)
Eswatini	0.58546	212.1 (175.6 to 256.69)	82.96	129.14	92 (113)
Ethiopia	0.358823	332.2 (275.55 to 402.53)	82.92	249.29	193 (193)
Fiji	0.675052	211.36 (172.64 to 256.23)	41.19	170.17	134 (109)
Finland	0.859831	69.91 (58.63 to 82.57)	41.19	28.72	10 (9)
France	0.838365	60.48 (50.52 to 71.75)	41.06	19.43	5 (3)
Gabon	0.634691	272.21 (221.72 to 331.01)	64.69	207.52	186 (178)
Gambia	0.409714	218.41 (179.73 to 266.01)	82.97	135.44	99 (121)
Georgia	0.732474	205.43 (169.12 to 247.51)	41.06	164.37	119 (91)
Germany	0.902957	69.99 (58.96 to 82.57)	41.16	28.82	12 (11)
Ghana	0.56493	195.72 (161.37 to 237.92)	82.97	112.75	76 (87)
Greece	0.791854	71.74 (60.15 to 84.27)	41.13	30.61	21 (19)
Greenland	0.82621	90.51 (75.13 to 106.68)	41.1	49.41	36 (28)
Grenada	0.668993	236.67 (191.79 to 287.67)	41.13	195.54	173 (157)
Guam	0.803982	206.55 (168.19 to 250.42)	41.08	165.47	122 (93)
Guatemala	0.539972	131.92 (109.61 to 155.65)	82.98	48.94	34 (57)
Guinea	0.336401	218.38 (177.99 to 263.73)	82.98	135.4	98 (120)
Guinea-Bissau	0.35311	220.24 (182.23 to 269.83)	82.93	137.31	104 (127)
Guyana	0.650812	240.22 (192.21 to 290.94)	41.15	199.07	179 (164)
Haiti	0.448278	247.7 (200.25 to 301.76)	82.97	164.73	120 (169)
Honduras	0.513037	130.37 (108.07 to 154.82)	82.98	47.39	31 (54)
Hungary	0.790755	227.36 (185.8 to 272.64)	41.07	186.29	152 (140)
Iceland	0.876362	70.24 (58.77 to 82.88)	41.06	29.19	15 (13)
India	0.575402	389.37 (321.16 to 467.34)	82.92	306.46	194 (194)
Indonesia	0.656868	216.69 (178.55 to 258.45)	41.16	175.53	136 (119)
Iran (Islamic Republic of)	0.697207	166.61 (137.29 to 197.45)	41.14	125.48	82 (70)
Iraq	0.662626	123.4 (102.72 to 146.8)	41.08	82.32	58 (48)
Ireland	0.873754	70.43 (59.43 to 82.74)	41.14	29.29	17 (14)
Israel	0.809012	61.53 (51.32 to 73.53)	41.1	20.44	8 (6)
Italy	0.805774	94.6 (79.16 to 110.94)	41.06	53.54	37 (29)
Japan	0.871242	169.07 (139.93 to 199.97)	41.14	127.94	86 (72)
Jordan	0.725307	120.7 (101.19 to 144.91)	41.14	79.56	51 (38)
Kazakhstan	0.725144	206.52 (171.41 to 247.51)	41.06	165.46	121 (92)
Kenya	0.523768	328.51 (269.29 to 396.62)	82.96	245.54	192 (192)
Kiribati	0.527187	220.01 (181.08 to 265.69)	82.96	137.04	103 (126)
Kuwait	0.846651	120.07 (98.85 to 142.91)	41.17	78.9	50 (37)
Kyrgyzstan	0.603979	210.14 (174.08 to 251.91)	41.66	168.49	129 (105)
Lao People's Democratic Republic	0.489136	190.25 (157.37 to 226.55)	82.98	107.26	71 (82)
Latvia	0.830664	132.68 (110.59 to 156.56)	41.14	91.54	64 (59)
Lebanon	0.744746	102.57 (85.4 to 120.58)	41.16	61.41	45 (32)
Lesotho	0.510393	215.94 (177.58 to 258.18)	82.98	132.95	97 (118)
Liberia	0.352442	219.27 (180.09 to 264.81)	82.92	136.36	102 (124)
Libya	0.725771	122.4 (101.33 to 146.38)	41.1	81.3	57 (46)
Lithuania	0.856484	132.43 (110.44 to 157.35)	41.19	91.24	63 (58)
Luxembourg	0.884429	70.54 (59.14 to 82.91)	41.19	29.35	18 (16)
Madagascar	0.400247	279.11 (228.84 to 340.74)	82.98	196.13	175 (181)
Malawi	0.384554	262.59 (211.3 to 321.27)	82.98	179.6	141 (173)
Malaysia	0.742524	162.53 (134.5 to 193.2)	41.15	121.39	81 (69)
Maldives	0.650887	169.17 (138.41 to 201.13)	41.06	128.11	87 (73)
Mali	0.26858	218.44 (180.61 to 263.03)	82.96	135.48	100 (122)
Malta	0.801585	70.59 (58.78 to 83.08)	41.06	29.53	19 (17)
Marshall Islands	0.574091	214.38 (174.32 to 259.95)	82.92	131.47	96 (117)
Mauritania	0.498945	197.84 (164.2 to 237.12)	82.92	114.93	77 (88)
Mauritius	0.71826	160.78 (133.46 to 192.61)	41.16	119.62	79 (67)
Mexico	0.664575	171.84 (143.3 to 205.15)	41.14	130.7	94 (75)
Monaco	0.908263	69.9 (58.53 to 82.01)	41.06	28.84	13 (8)
Mongolia	0.617622	214.19 (178.67 to 260.03)	56.16	158.03	116 (115)
Montenegro	0.795801	230.28 (187.97 to 278.99)	41.06	189.22	159 (145)
Morocco	0.562698	123.26 (102.94 to 146.63)	82.94	40.32	26 (47)
Mozambique	0.326463	271.14 (222.01 to 329.64)	82.97	188.17	157 (177)
Myanmar	0.533901	189.44 (154.76 to 228.03)	82.95	106.49	69 (79)
Namibia	0.617565	211.18 (173.34 to 253.57)	56.17	155.01	115 (108)
Nauru	0.625178	210.27 (173.6 to 252.45)	41.66	168.61	131 (106)
Nepal	0.433175	280.97 (226.01 to 343.58)	82.97	198	178 (182)
Netherlands	0.888464	61.45 (51.22 to 72.38)	41.07	20.38	7 (5)
New Zealand	0.849442	106.18 (87.71 to 125.53)	41.06	65.12	48 (35)
Nicaragua	0.523958	131.07 (109.95 to 154.7)	82.98	48.08	32 (55)
Niger	0.168073	220.83 (182.31 to 264.83)	218.63	2.21	3 (130)
Niue	0.726222	209.43 (173.7 to 249.63)	41.08	168.35	127 (100)
North Macedonia	0.75063	228.7 (187.28 to 284.19)	41.06	187.64	156 (143)
Norway	0.916133	82.87 (70.4 to 97)	41.06	41.81	27 (23)
Oman	0.773392	121.66 (100.28 to 144.81)	41.16	80.5	56 (43)
Pakistan	0.504029	320.02 (260.54 to 385.2)	82.96	237.05	191 (191)
Palau	0.754047	209.29 (171.59 to 253.54)	41.13	168.16	126 (98)
Palestine	0.631012	123.7 (102.17 to 148.95)	63.34	60.36	43 (49)
Panama	0.708865	128.18 (107.77 to 152.47)	41.18	87	61 (52)
Papua New Guinea	0.417797	244.82 (198.24 to 299.41)	82.95	161.87	118 (168)
Paraguay	0.635718	86.5 (72.04 to 101.94)	55.82	30.68	22 (25)
Peru	0.662054	221.88 (182.5 to 267.84)	41.07	180.81	144 (134)
Philippines	0.651219	219.88 (180.9 to 263.8)	41.14	178.74	139 (125)
Poland	0.812043	265.77 (221.37 to 320.21)	41.19	224.57	188 (174)
Portugal	0.744152	68.9 (58.22 to 82.19)	41.15	27.75	9 (7)
Puerto Rico	0.825526	231.99 (188.17 to 279.42)	41.13	190.86	161 (148)
Qatar	0.846861	120.93 (100.07 to 144.79)	41.08	79.85	52 (39)
Republic of Moldova	0.732215	237.88 (194.31 to 290.18)	41.14	196.74	177 (161)
Romania	0.768454	231.97 (192.43 to 283.2)	41.08	190.89	162 (147)
Russian Federation	0.808536	97.8 (82.63 to 113.61)	41.08	56.72	38 (30)
Rwanda	0.435589	261.63 (211.82 to 318.07)	82.98	178.64	138 (171)
Saint Kitts and Nevis	0.754987	234.34 (191.96 to 287.97)	41.15	193.2	167 (152)
Saint Lucia	0.67251	236.94 (191.23 to 287.78)	41.14	195.8	174 (158)
Saint Vincent and the Grenadines	0.637196	239.19 (193.5 to 290.28)	59.29	179.9	143 (163)
Samoa	0.593393	207.03 (169.91 to 251.85)	63.28	143.75	107 (94)
San Marino	0.888005	51.07 (42.86 to 59.51)	41.14	9.93	4 (2)
Sao Tome and Principe	0.505414	194.32 (160.51 to 239.05)	82.98	111.33	75 (86)
Saudi Arabia	0.815143	191.89 (150.6 to 236.04)	41.19	150.69	112 (83)
Senegal	0.408054	200.84 (164.76 to 242.2)	82.98	117.85	78 (89)
Serbia	0.792416	228.25 (189.14 to 276.66)	41.14	187.11	155 (142)
Seychelles	0.730151	166.97 (137.32 to 197.55)	41.15	125.82	84 (71)
Sierra Leone	0.358666	237.21 (191.65 to 287.83)	82.98	154.23	114 (159)
Singapore	0.856098	193.45 (158.32 to 235.21)	41.15	152.3	113 (84)
Slovakia	0.810611	226.51 (187.42 to 277.05)	41.06	185.45	147 (136)
Slovenia	0.842431	226.24 (184.58 to 279.39)	41.14	185.1	146 (135)
Solomon Islands	0.42936	218.66 (178.51 to 265.03)	82.98	135.68	101 (123)
Somalia	0.0776881	291.22 (235.1 to 358.39)	290.48	0.74	2 (189)
South Africa	0.679627	241.39 (199.27 to 291.84)	41.16	200.23	182 (165)
South Sudan	0.278371	290.89 (236.22 to 348.77)	82.97	207.92	187 (188)
Spain	0.769284	61.35 (51.36 to 72.24)	41.14	20.22	6 (4)
Sri Lanka	0.701535	185.48 (153.33 to 219.88)	41.13	144.35	108 (77)
Sudan	0.54195	139.75 (114.74 to 167.62)	82.96	56.79	39 (62)
Suriname	0.633666	238.19 (194.35 to 291.31)	55.84	182.34	145 (162)
Sweden	0.88688	83.13 (70.29 to 97.95)	41.14	41.98	28 (24)
Syrian Arab Republic	0.623004	121.76 (100.25 to 144.34)	56.14	65.62	49 (45)
Taiwan (Province of China)	0.874747	189.75 (157.16 to 227.66)	41.1	148.66	111 (80)
Tajikistan	0.541511	227.34 (187.3 to 276.04)	82.95	144.39	109 (139)
Thailand	0.682548	170.11 (141.82 to 202.65)	41.19	128.92	91 (74)
Timor-Leste	0.444668	189.98 (156.33 to 226.17)	82.94	107.04	70 (81)
Togo	0.408534	211.38 (173.58 to 256.2)	82.97	128.41	88 (110)
Tokelau	0.686426	210.28 (173.26 to 253.71)	41.1	169.18	133 (107)
Tonga	0.62635	211.99 (173.93 to 252.33)	41.62	170.37	135 (112)
Trinidad and Tobago	0.768763	235.2 (192.94 to 283.69)	41.14	194.05	169 (153)
Tunisia	0.682432	105.07 (87.6 to 122.56)	41.08	63.98	46 (33)
Turkey	0.712693	134.34 (110.39 to 161.96)	41.14	93.19	66 (61)
Turkmenistan	0.682161	209.69 (172.65 to 257.77)	41.08	168.61	130 (102)
Tuvalu	0.576621	211.89 (174.39 to 257.11)	82.98	128.9	90 (111)
Uganda	0.423261	283.1 (232.53 to 340.43)	82.96	200.14	181 (184)
Ukraine	0.760774	160.88 (134.24 to 191.76)	41.14	119.73	80 (68)
United Arab Emirates	0.849318	121.48 (100.65 to 146.04)	41.13	80.36	54 (41)
United Kingdom	0.859	81.23 (68.85 to 94.55)	41.14	40.09	25 (22)
United Republic of Tanzania	0.446568	262.28 (216.56 to 322.44)	82.98	179.3	140 (172)
United States Virgin Islands	0.821831	233.77 (189.65 to 283.17)	41.16	192.61	164 (150)
United States of America	0.862448	106.03 (88.93 to 124.48)	41.13	64.9	47 (34)
Uruguay	0.719283	73.69 (61.77 to 86.64)	41.15	32.53	23 (20)
Uzbekistan	0.662622	209.73 (173.01 to 253.68)	41.06	168.67	132 (103)
Vanuatu	0.473101	221.81 (182.18 to 266.81)	82.95	138.86	106 (133)
Venezuela (Bolivarian Republic of)	0.596513	110.12 (92.1 to 129.29)	65.65	44.48	29 (36)
Viet Nam	0.627934	184.92 (152.59 to 222.1)	56.18	128.74	89 (76)
Zambia	0.505949	260.84 (215.12 to 317.55)	82.97	177.87	137 (170)
Zimbabwe	0.473819	214.29 (176.48 to 259.61)	82.95	131.34	95 (116)

[truncated: 5 more sheets: Supplementary data 11, Supplementary data 12, Supplementary data 13, Supplementary data 14, Supplementary data 15]
